# Supplementary material for: Retina-Targeted 17β-Estradiol by the DHED Prodrug Rescues Visual Function and Actuates Neuroprotective Protein Networks After Optic Nerve Crush in a Rat Model of Surgical Menopause
Source: Int J Mol Sci. 2025 Feb 21;26(5):1846. doi: 10.3390/ijms26051846 (PMC11899211; doi:10.3390/ijms26051846)
Supplement: Supplementary file 1 [file ijms-26-01846-s001.zip]

Archive with 7 entries (7 files):
- ijms-3422508_TableS1.xlsx
- ijms-3422508_TableS2.xlsx
- ijms-3422508_TableS7.xlsx
- ijms-3422508_TableS6.xlsx
- ijms-3422508_TableS5.xlsx
- ijms-3422508_TableS4.xlsx
- ijms-3422508_TableS3.xlsx
