# Supplementary material for: Retina-Targeted 17β-Estradiol by the DHED Prodrug Rescues Visual Function and Actuates Neuroprotective Protein Networks After Optic Nerve Crush in a Rat Model of Surgical Menopause
Source: Int J Mol Sci. 2025 Feb 21;26(5):1846. doi: 10.3390/ijms26051846 (PMC11899211; doi:10.3390/ijms26051846)
Supplement: Supplementary file 1 [file ijms-26-01846-s001.zip › ijms-3422508_TableS1.xlsx]

## Sheet: Table S1
Table S1: List of identified and validated proteins (Scaffold 5.3.3: >95% and >99.9% probability by Peptide Prophet and Protein Prophet, respectively, with minimum of two unique peptides) from the retina obtained from all study groups.
Identified Proteins	Accession Number	Molecular Weight
Cluster of Glyceraldehyde-3-phosphate dehydrogenase OS=Rattus norvegicus OX=10116 GN=LOC108351137 PE=3 SV=1 (M0R590)	M0R590 [14]	36 kDa
Glyceraldehyde-3-phosphate dehydrogenase OS=Rattus norvegicus OX=10116 GN=LOC108351137 PE=3 SV=1	M0R590	36 kDa
Glyceraldehyde-3-phosphate dehydrogenase OS=Rattus norvegicus OX=10116 PE=1 SV=1	M0R660	36 kDa
Glyceraldehyde-3-phosphate dehydrogenase OS=Rattus norvegicus OX=10116 PE=1 SV=1	A0A0G2K7M1	36 kDa
Gp_dh_N domain-containing protein OS=Rattus norvegicus OX=10116 PE=1 SV=3	F1M269	27 kDa
Glyceraldehyde-3-phosphate dehydrogenase OS=Rattus norvegicus OX=10116 PE=3 SV=1	E9PTN6	36 kDa
Glyceraldehyde-3-phosphate dehydrogenase OS=Rattus norvegicus OX=10116 PE=1 SV=2	E9PTV9	36 kDa
Gp_dh_N domain-containing protein OS=Rattus norvegicus OX=10116 PE=1 SV=1	A0A0G2K8S2	36 kDa
Gp_dh_N domain-containing protein OS=Rattus norvegicus OX=10116 PE=1 SV=2	F1M2N4	30 kDa
Glyceraldehyde-3-phosphate dehydrogenase OS=Rattus norvegicus OX=10116 GN=Gapdhs PE=1 SV=1	B1WBQ8	47 kDa
Glyceraldehyde-3-phosphate dehydrogenase, testis-specific OS=Rattus norvegicus OX=10116 GN=Gapdhs PE=1 SV=1	Q9ESV6	47 kDa
Similar to glyceraldehyde-3-phosphate dehydrogenase OS=Rattus norvegicus OX=10116 GN=LOC303448 PE=1 SV=1	Q498M9	36 kDa
Gp_dh_N domain-containing protein OS=Rattus norvegicus OX=10116 PE=3 SV=1	F1M4G6	34 kDa
Gp_dh_N domain-containing protein OS=Rattus norvegicus OX=10116 PE=1 SV=3	F1LUV3	35 kDa
Gp_dh_N domain-containing protein OS=Rattus norvegicus OX=10116 PE=3 SV=2	F1M8P6	28 kDa
Cluster of Tubulin beta-5 chain OS=Rattus norvegicus OX=10116 GN=Tubb5 PE=1 SV=1 (P69897)	P69897 [8]	50 kDa
Tubulin beta-5 chain OS=Rattus norvegicus OX=10116 GN=Tubb5 PE=1 SV=1	P69897	50 kDa
Tubulin beta-2B chain OS=Rattus norvegicus OX=10116 GN=Tubb2b PE=1 SV=1	Q3KRE8	50 kDa
Tubulin beta-4B chain OS=Rattus norvegicus OX=10116 GN=Tubb4b PE=1 SV=1	Q6P9T8	50 kDa
Tubulin beta-2A chain OS=Rattus norvegicus OX=10116 GN=Tubb2a PE=1 SV=1	P85108	50 kDa
Tubulin beta chain OS=Rattus norvegicus OX=10116 GN=Tubb4a PE=1 SV=1	B4F7C2	50 kDa
Tubulin beta chain OS=Rattus norvegicus OX=10116 GN=Tubb6 PE=1 SV=1	Q4QQV0	50 kDa
Tubulin beta-3 chain OS=Rattus norvegicus OX=10116 GN=Tubb3 PE=1 SV=1	Q4QRB4	50 kDa
Tubulin beta chain OS=Rattus norvegicus OX=10116 GN=Tubb1 PE=1 SV=1	M0R8B6	50 kDa
Cluster of Isoform 2 of Alpha-crystallin A chain OS=Rattus norvegicus OX=10116 GN=Cryaa (P24623-2)	P24623-2 [2]	20 kDa
Isoform 2 of Alpha-crystallin A chain OS=Rattus norvegicus OX=10116 GN=Cryaa	P24623-2	20 kDa
Alpha-crystallin A chain OS=Rattus norvegicus OX=10116 GN=Cryaa PE=1 SV=1	P24623	22 kDa
Cluster of Beta-actin (Fragment) OS=Rattus norvegicus OX=10116 PE=2 SV=1 (A1Z0K8)	A1Z0K8 [6]	32 kDa
Beta-actin (Fragment) OS=Rattus norvegicus OX=10116 PE=2 SV=1	A1Z0K8	32 kDa
Actin, alpha cardiac muscle 1 OS=Rattus norvegicus OX=10116 GN=Actc1 PE=2 SV=1	P68035	42 kDa
Actin, alpha skeletal muscle OS=Rattus norvegicus OX=10116 GN=Acta1 PE=1 SV=1	P68136	42 kDa
Actin, gamma-enteric smooth muscle OS=Rattus norvegicus OX=10116 GN=Actg2 PE=2 SV=1	P63269	42 kDa
Actin, cytoplasmic 1 OS=Rattus norvegicus OX=10116 GN=Actb PE=1 SV=1	A0A0G2K3K2	42 kDa
Actin, beta-like 2 OS=Rattus norvegicus OX=10116 GN=Actbl2 PE=1 SV=1	D3ZRN3	42 kDa
Cluster of Enolase 1, (Alpha) OS=Rattus norvegicus OX=10116 GN=Eno1 PE=2 SV=2 (Q5BJ93)	Q5BJ93 [2]	47 kDa
Enolase 1, (Alpha) OS=Rattus norvegicus OX=10116 GN=Eno1 PE=2 SV=2	Q5BJ93	47 kDa
Alpha-enolase OS=Rattus norvegicus OX=10116 GN=Eno1 PE=1 SV=4	P04764	47 kDa
Cluster of S-arrestin OS=Rattus norvegicus OX=10116 GN=Sag PE=1 SV=1 (P15887)	P15887 [3]	45 kDa
S-arrestin OS=Rattus norvegicus OX=10116 GN=Sag PE=1 SV=1	P15887	45 kDa
S-arrestin OS=Rattus norvegicus OX=10116 GN=Sag PE=1 SV=1	A0A0G2K2P1	41 kDa
S-arrestin OS=Rattus norvegicus OX=10116 GN=Sag PE=1 SV=1	R4GNK4	45 kDa
Cluster of 14-3-3 protein epsilon OS=Rattus norvegicus OX=10116 GN=Ywhae PE=1 SV=1 (P62260)	P62260 [8]	29 kDa
14-3-3 protein epsilon OS=Rattus norvegicus OX=10116 GN=Ywhae PE=1 SV=1	P62260	29 kDa
14-3-3 protein zeta/delta OS=Rattus norvegicus OX=10116 GN=Ywhaz PE=1 SV=1	A0A0G2JV65	29 kDa
14-3-3 protein gamma OS=Rattus norvegicus OX=10116 GN=Ywhag PE=1 SV=2	P61983	28 kDa
Isoform Short of 14-3-3 protein beta/alpha OS=Rattus norvegicus OX=10116 GN=Ywhab	P35213-2	28 kDa
14-3-3 protein theta OS=Rattus norvegicus OX=10116 GN=Ywhaq PE=1 SV=1	P68255	28 kDa
14-3-3 protein eta OS=Rattus norvegicus OX=10116 GN=Ywhah PE=1 SV=2	P68511	28 kDa
Similar to 14-3-3 protein sigma (Fragment) OS=Rattus norvegicus OX=10116 GN=LOC298795 PE=2 SV=1	Q68FS0	29 kDa
RCG31390 OS=Rattus norvegicus OX=10116 GN=Sfn PE=3 SV=1	G3V9A3	28 kDa
Beta-crystallin B2 OS=Rattus norvegicus OX=10116 GN=Crybb2 PE=1 SV=2	P62697	23 kDa
Cluster of Fructose-bisphosphate aldolase A OS=Rattus norvegicus OX=10116 GN=Aldoa PE=1 SV=2 (P05065)	P05065 [8]	39 kDa
Fructose-bisphosphate aldolase A OS=Rattus norvegicus OX=10116 GN=Aldoa PE=1 SV=2	P05065	39 kDa
Fructose-bisphosphate aldolase C OS=Rattus norvegicus OX=10116 GN=Aldoc PE=1 SV=3	P09117	39 kDa
Fructose-bisphosphate aldolase OS=Rattus norvegicus OX=10116 GN=Aldoc PE=1 SV=1	A0A0G2K3Q6	40 kDa
Fructose-bisphosphate aldolase OS=Rattus norvegicus OX=10116 GN=Aldoart2 PE=2 SV=1	Q6AY07	39 kDa
Fructose-bisphosphate aldolase C OS=Rattus norvegicus OX=10116 GN=Aldoc PE=1 SV=1	A0A0G2QC57	17 kDa
Fructose-bisphosphate aldolase OS=Rattus norvegicus OX=10116 GN=Aldob PE=1 SV=1	Q66HT1	40 kDa
Phosphatidylinositol 3-kinase, catalytic, beta polypeptide OS=Rattus norvegicus OX=10116 GN=Pik3cb PE=1 SV=1	G3V839-DECOY (+1)	?
Cluster of Tubulin alpha-1A chain OS=Rattus norvegicus OX=10116 GN=Tuba1a PE=1 SV=1 (P68370)	P68370 [4]	50 kDa
Tubulin alpha-1A chain OS=Rattus norvegicus OX=10116 GN=Tuba1a PE=1 SV=1	P68370	50 kDa
Tubulin alpha-1C chain OS=Rattus norvegicus OX=10116 GN=Tuba1c PE=1 SV=1	Q6AYZ1	50 kDa
Tubulin alpha-4A chain OS=Rattus norvegicus OX=10116 GN=Tuba4a PE=1 SV=1	Q5XIF6	50 kDa
Tubulin alpha-8 chain OS=Rattus norvegicus OX=10116 GN=Tuba8 PE=2 SV=1	Q6AY56	50 kDa
Cluster of Guanine nucleotide-binding protein G(I)/G(S)/G(T) subunit beta-1 OS=Rattus norvegicus OX=10116 GN=Gnb1 PE=1 SV=4 (P54311)	P54311 [4]	37 kDa
Guanine nucleotide-binding protein G(I)/G(S)/G(T) subunit beta-1 OS=Rattus norvegicus OX=10116 GN=Gnb1 PE=1 SV=4	P54311	37 kDa
Guanine nucleotide-binding protein G(I)/G(S)/G(T) subunit beta-2 OS=Rattus norvegicus OX=10116 GN=Gnb2 PE=1 SV=4	P54313	37 kDa
Guanine nucleotide binding protein beta 2 (Fragment) OS=Rattus norvegicus OX=10116 GN=Gnb2 PE=2 SV=1	Q45QL6	35 kDa
Guanine nucleotide-binding protein subunit beta-4 OS=Rattus norvegicus OX=10116 GN=Gnb4 PE=1 SV=1	A0A0G2K8M9	37 kDa
Beta-crystallin A4 OS=Rattus norvegicus OX=10116 GN=Cryba4 PE=1 SV=2	P56374	22 kDa
Cluster of Vimentin OS=Rattus norvegicus OX=10116 GN=Vim PE=1 SV=2 (P31000)	P31000 [24]	54 kDa
Vimentin OS=Rattus norvegicus OX=10116 GN=Vim PE=1 SV=2	P31000	54 kDa
Vimentin OS=Rattus norvegicus OX=10116 GN=Vim PE=1 SV=1	G3V8C3	54 kDa
Desmin OS=Rattus norvegicus OX=10116 GN=Des PE=1 SV=1	Q6P725	53 kDa
Peripherin OS=Rattus norvegicus OX=10116 GN=Prph PE=1 SV=1	F1M7P4	54 kDa
Keratin, type II cytoskeletal 8 OS=Rattus norvegicus OX=10116 GN=Krt8 PE=1 SV=3	Q10758	54 kDa
Keratin, type II cytoskeletal 7 OS=Rattus norvegicus OX=10116 GN=Krt7 PE=3 SV=1	Q6IG12	51 kDa
Keratin complex 2, basic, gene 7, isoform CRA_a OS=Rattus norvegicus OX=10116 GN=Krt7 PE=1 SV=1	G3V712	51 kDa
Keratin, type II cytoskeletal 1 OS=Rattus norvegicus OX=10116 GN=Krt1 PE=1 SV=1	A0A0G2JST3	65 kDa
Keratin, type II cytoskeletal 1 OS=Rattus norvegicus OX=10116 GN=Krt1 PE=2 SV=1	Q6IMF3	65 kDa
Keratin, type II cytoskeletal 5 OS=Rattus norvegicus OX=10116 GN=Krt5 PE=1 SV=1	Q6P6Q2	62 kDa
Keratin, type II cytoskeletal 1b OS=Rattus norvegicus OX=10116 GN=Krt77 PE=3 SV=1	A0A0G2JZQ9	62 kDa
Keratin, type II cytoskeletal 75 OS=Rattus norvegicus OX=10116 GN=Krt75 PE=1 SV=1	A0A0H2UHH5	62 kDa
Keratin, type II cytoskeletal 1b OS=Rattus norvegicus OX=10116 GN=Krt77 PE=3 SV=1	Q6IG01	57 kDa
Type II keratin Kb15 OS=Rattus norvegicus OX=10116 GN=Kb15 PE=3 SV=1	A0A0G2JVA8	58 kDa
Keratin 79 (Fragment) OS=Rattus norvegicus OX=10116 GN=Krt79 PE=1 SV=1	A0A0G2JW69	53 kDa
Keratin, type II cytoskeletal 73 OS=Rattus norvegicus OX=10116 GN=Krt73 PE=1 SV=1	A0A0G2JXH6	59 kDa
IF rod domain-containing protein OS=Rattus norvegicus OX=10116 PE=3 SV=1	A0A0G2JUG1	57 kDa
Keratin, type II cytoskeletal 4 OS=Rattus norvegicus OX=10116 GN=Krt4 PE=3 SV=1	Q6IG00	58 kDa
Keratin 76 OS=Rattus norvegicus OX=10116 GN=Krt76 PE=2 SV=1	Q6IFZ5	62 kDa
Keratin 78 OS=Rattus norvegicus OX=10116 GN=Krt78 PE=3 SV=1	A0A0G2K4H7	108 kDa
Keratin 84 OS=Rattus norvegicus OX=10116 GN=Krt84 PE=3 SV=1	A0A0G2K0I4	65 kDa
Keratin 78 OS=Rattus norvegicus OX=10116 GN=Krt78 PE=3 SV=1	A0A0U1RRN6	86 kDa
Keratin 71 OS=Rattus norvegicus OX=10116 GN=Krt71 PE=2 SV=2	D3ZXB7	57 kDa
Keratin, type II cytoskeletal 72 OS=Rattus norvegicus OX=10116 GN=Krt72 PE=3 SV=2	Q6IG04	57 kDa
Cluster of Pyruvate kinase PKM OS=Rattus norvegicus OX=10116 GN=Pkm PE=1 SV=3 (P11980)	P11980 [3]	58 kDa
Pyruvate kinase PKM OS=Rattus norvegicus OX=10116 GN=Pkm PE=1 SV=3	P11980	58 kDa
Pyruvate kinase OS=Rattus norvegicus OX=10116 GN=LOC100362738 PE=3 SV=2	M0RD14	53 kDa
Pyruvate kinase OS=Rattus norvegicus OX=10116 GN=Pklr PE=1 SV=1	A0A0H2UI07	60 kDa
Cluster of Clathrin heavy chain 1 OS=Rattus norvegicus OX=10116 GN=Cltc PE=1 SV=3 (P11442)	P11442 [2]	192 kDa
Clathrin heavy chain 1 OS=Rattus norvegicus OX=10116 GN=Cltc PE=1 SV=3	P11442	192 kDa
Clathrin heavy chain OS=Rattus norvegicus OX=10116 GN=Cltc PE=1 SV=1	F1M779	192 kDa
Cluster of G protein subunit alpha transducin 1 OS=Rattus norvegicus OX=10116 GN=Gnat1 PE=4 SV=1 (D3ZSS5)	D3ZSS5 [12]	40 kDa
G protein subunit alpha transducin 1 OS=Rattus norvegicus OX=10116 GN=Gnat1 PE=4 SV=1	D3ZSS5	40 kDa
Guanine nucleotide-binding protein G(o) subunit alpha OS=Rattus norvegicus OX=10116 GN=Gnao1 PE=1 SV=2	P59215	40 kDa
Isoform Alpha-2 of Guanine nucleotide-binding protein G(o) subunit alpha OS=Rattus norvegicus OX=10116 GN=Gnao1	P59215-2	40 kDa
Guanine nucleotide-binding protein G(t) subunit alpha-3 OS=Rattus norvegicus OX=10116 GN=Gnat3 PE=1 SV=3	P29348	40 kDa
G protein subunit alpha transducin 2 OS=Rattus norvegicus OX=10116 GN=Gnat2 PE=4 SV=1	D4AA42	40 kDa
Guanine nucleotide-binding protein G(i) subunit alpha-2 OS=Rattus norvegicus OX=10116 GN=Gnai2 PE=1 SV=3	P04897	41 kDa
Guanine nucleotide-binding protein G(s) subunit alpha isoforms XLas OS=Rattus norvegicus OX=10116 GN=Gnas PE=1 SV=3	Q63803	123 kDa
Guanine nucleotide binding protein alpha inhibiting 2 OS=Rattus norvegicus OX=10116 GN=Gnai2 PE=2 SV=1	Q45QN0	41 kDa
Neuroendocrine secretory protein 55 OS=Rattus norvegicus OX=10116 GN=Gnas PE=1 SV=2	M0R9J4	43 kDa
Guanine nucleotide-binding protein G(olf) subunit alpha OS=Rattus norvegicus OX=10116 GN=Gnal PE=1 SV=1	A0A0G2K526 (+2)	51 kDa
Alpha-crystallin B chain OS=Rattus norvegicus OX=10116 GN=Cryab PE=1 SV=1	P23928	20 kDa
Cluster of Serum albumin OS=Rattus norvegicus OX=10116 GN=Alb PE=1 SV=2 (P02770)	P02770 [2]	69 kDa
Serum albumin OS=Rattus norvegicus OX=10116 GN=Alb PE=1 SV=2	P02770	69 kDa
Serum albumin OS=Rattus norvegicus OX=10116 GN=Alb PE=1 SV=1	A0A0G2JSH5	69 kDa
Creatine kinase B-type OS=Rattus norvegicus OX=10116 GN=Ckb PE=1 SV=2	P07335	43 kDa
Cluster of Phosphoglycerate kinase 1 OS=Rattus norvegicus OX=10116 GN=Pgk1 PE=1 SV=2 (P16617)	P16617 [3]	45 kDa
Phosphoglycerate kinase 1 OS=Rattus norvegicus OX=10116 GN=Pgk1 PE=1 SV=2	P16617	45 kDa
Phosphoglycerate kinase OS=Rattus norvegicus OX=10116 GN=RGD1560402 PE=3 SV=1	M0R6Y8	42 kDa
Phosphoglycerate kinase OS=Rattus norvegicus OX=10116 GN=Pgk2 PE=1 SV=1	Q5XIV1	45 kDa
Glutamine synthetase OS=Rattus norvegicus OX=10116 GN=Glul PE=1 SV=3	P09606	42 kDa
Cluster of Sodium/potassium-transporting ATPase subunit alpha-3 OS=Rattus norvegicus OX=10116 GN=Atp1a3 PE=1 SV=2 (P06687)	P06687 [5]	112 kDa
Sodium/potassium-transporting ATPase subunit alpha-3 OS=Rattus norvegicus OX=10116 GN=Atp1a3 PE=1 SV=2	P06687	112 kDa
Sodium/potassium-transporting ATPase subunit alpha-1 OS=Rattus norvegicus OX=10116 GN=Atp1a1 PE=1 SV=1	P06685	113 kDa
Sodium/potassium-transporting ATPase subunit alpha OS=Rattus norvegicus OX=10116 GN=Atp1a4 PE=2 SV=1	Q5PQV3	114 kDa
Sodium/potassium-transporting ATPase subunit alpha-2 OS=Rattus norvegicus OX=10116 GN=Atp1a2 PE=1 SV=1	P06686	112 kDa
Sodium/potassium-transporting ATPase subunit alpha OS=Rattus norvegicus OX=10116 GN=Atp4a PE=1 SV=1	F1LRK1	114 kDa
Gamma-enolase OS=Rattus norvegicus OX=10116 GN=Eno2 PE=1 SV=2	P07323	47 kDa
ATP synthase subunit beta, mitochondrial OS=Rattus norvegicus OX=10116 GN=Atp5f1b PE=1 SV=2	P10719	56 kDa
Cluster of Beta-crystallin A3 OS=Rattus norvegicus OX=10116 GN=Cryba1 PE=1 SV=2 (P14881)	P14881 [2]	25 kDa
Beta-crystallin A3 OS=Rattus norvegicus OX=10116 GN=Cryba1 PE=1 SV=2	P14881	25 kDa
Isoform A1 of Beta-crystallin A3 OS=Rattus norvegicus OX=10116 GN=Cryba1	P14881-2	23 kDa
Cluster of Heat shock protein HSP 90-alpha OS=Rattus norvegicus OX=10116 GN=Hsp90aa1 PE=1 SV=3 (P82995)	P82995 [3]	85 kDa
Heat shock protein HSP 90-alpha OS=Rattus norvegicus OX=10116 GN=Hsp90aa1 PE=1 SV=3	P82995	85 kDa
Uncharacterized protein OS=Rattus norvegicus OX=10116 PE=4 SV=2	D3ZXC7	29 kDa
Heat shock protein 86 (Fragment) OS=Rattus norvegicus OX=10116 PE=2 SV=1	Q6B437	18 kDa
Cluster of Heat shock cognate 71 kDa protein OS=Rattus norvegicus OX=10116 GN=Hspa8 PE=1 SV=1 (P63018)	P63018 [4]	71 kDa
Heat shock cognate 71 kDa protein OS=Rattus norvegicus OX=10116 GN=Hspa8 PE=1 SV=1	P63018	71 kDa
Uncharacterized protein OS=Rattus norvegicus OX=10116 PE=3 SV=1	M0RCB1	70 kDa
Heat shock-related 70 kDa protein 2 OS=Rattus norvegicus OX=10116 GN=Hspa2 PE=1 SV=2	P14659	70 kDa
Heat shock 70 kDa protein 1-like OS=Rattus norvegicus OX=10116 GN=Hspa1l PE=2 SV=2	P55063	71 kDa
Cluster of Spectrin alpha chain, non-erythrocytic 1 OS=Rattus norvegicus OX=10116 GN=Sptan1 PE=1 SV=1 (A0A0G2K1E7)	A0A0G2K1E7 [3]	285 kDa
Spectrin alpha chain, non-erythrocytic 1 OS=Rattus norvegicus OX=10116 GN=Sptan1 PE=1 SV=1	A0A0G2K1E7	285 kDa
Spectrin alpha chain, non-erythrocytic 1 OS=Rattus norvegicus OX=10116 GN=Sptan1 PE=1 SV=1	A0A0G2JZ69	287 kDa
Spectrin alpha chain, non-erythrocytic 1 OS=Rattus norvegicus OX=10116 GN=Sptan1 PE=1 SV=1	Q6IRK8	282 kDa
Cluster of Hnrnpa2b1 protein (Fragment) OS=Rattus norvegicus OX=10116 GN=Hnrnpa2b1 PE=2 SV=1 (B2GV69)	B2GV69 [2]	18 kDa
Hnrnpa2b1 protein (Fragment) OS=Rattus norvegicus OX=10116 GN=Hnrnpa2b1 PE=2 SV=1	B2GV69	18 kDa
Heterogeneous nuclear ribonucleoproteins A2/B1 OS=Rattus norvegicus OX=10116 GN=Hnrnpa2b1 PE=1 SV=1	F1LNF1	37 kDa
Transketolase OS=Rattus norvegicus OX=10116 GN=Tkt PE=1 SV=1	G3V826	71 kDa
BetaA2-crystallin OS=Rattus norvegicus OX=10116 GN=Cryba2 PE=2 SV=1	Q8CGQ0	22 kDa
Cluster of Vesicle-fusing ATPase OS=Rattus norvegicus OX=10116 GN=Nsf PE=1 SV=1 (Q9QUL6)	Q9QUL6 [3]	83 kDa
Vesicle-fusing ATPase OS=Rattus norvegicus OX=10116 GN=Nsf PE=1 SV=1	Q9QUL6	83 kDa
Vesicle-fusing ATPase OS=Rattus norvegicus OX=10116 GN=Nsf PE=1 SV=1	A0A0G2K6U1 (+1)	83 kDa
Dihydropyrimidinase-related protein 2 OS=Rattus norvegicus OX=10116 GN=Dpysl2 PE=1 SV=1	P47942	62 kDa
Cluster of Ciliary rootlet coiled-coil, rootletin OS=Rattus norvegicus OX=10116 GN=Crocc PE=1 SV=2 (D4AD05)	D4AD05 [2]	209 kDa
Ciliary rootlet coiled-coil, rootletin OS=Rattus norvegicus OX=10116 GN=Crocc PE=1 SV=2	D4AD05	209 kDa
Ciliary rootlet coiled-coil, rootletin OS=Rattus norvegicus OX=10116 GN=Crocc PE=1 SV=2	F1M6Q2	225 kDa
Cluster of Beta-crystallin B1 OS=Rattus norvegicus OX=10116 GN=Crybb1 PE=1 SV=4 (P02523)	P02523 [2]	28 kDa
Beta-crystallin B1 OS=Rattus norvegicus OX=10116 GN=Crybb1 PE=1 SV=4	P02523	28 kDa
Beta-crystallin B1 OS=Rattus norvegicus OX=10116 GN=Crybb1 PE=3 SV=2	M0R5I4	21 kDa
Glucose-6-phosphate isomerase OS=Rattus norvegicus OX=10116 GN=Gpi PE=1 SV=1	Q6P6V0	63 kDa
Cluster of Erythrocyte membrane protein band 4.1-like 2 OS=Rattus norvegicus OX=10116 GN=Epb41l2 PE=1 SV=3 (D3ZAY7)	D3ZAY7 [8]	89 kDa
Erythrocyte membrane protein band 4.1-like 2 OS=Rattus norvegicus OX=10116 GN=Epb41l2 PE=1 SV=3	D3ZAY7	89 kDa
Erythrocyte membrane protein band 4.1-like 2 OS=Rattus norvegicus OX=10116 GN=Epb41l2 PE=1 SV=3	D3ZDT1	103 kDa
Erythrocyte membrane protein band 4.1-like 3 OS=Rattus norvegicus OX=10116 GN=Epb41l3 PE=1 SV=1	A0A0G2K1Q9	103 kDa
Band 4.1-like protein 1 OS=Rattus norvegicus OX=10116 GN=Epb41l1 PE=1 SV=1	A0A0G2K0F3 (+2)	171 kDa
Band 4.1-like protein 1 OS=Rattus norvegicus OX=10116 GN=Epb41l1 PE=1 SV=2	D4A9L5	98 kDa
Band 4.1-like protein 1 OS=Rattus norvegicus OX=10116 GN=LOC100911769 PE=1 SV=1	A0A0G2K0B2	84 kDa
Cluster of Retinol binding protein 3, interstitial OS=Rattus norvegicus OX=10116 GN=Rbp3 PE=4 SV=1 (G3V8Q4)	G3V8Q4 [2]	135 kDa
Retinol binding protein 3, interstitial OS=Rattus norvegicus OX=10116 GN=Rbp3 PE=4 SV=1	G3V8Q4	135 kDa
Interphotoreceptor retinoid binding protein (Fragment) OS=Rattus norvegicus OX=10116 GN=IRBP PE=4 SV=1	E0A0Q7	43 kDa
Beta-enolase OS=Rattus norvegicus OX=10116 GN=Eno3 PE=1 SV=3	P15429	47 kDa
Cluster of Globin a4 OS=Rattus norvegicus OX=10116 GN=Hbb PE=1 SV=1 (A0A0G2JSW3)	A0A0G2JSW3 [3]	16 kDa
Globin a4 OS=Rattus norvegicus OX=10116 GN=Hbb PE=1 SV=1	A0A0G2JSW3	16 kDa
Hemoglobin subunit beta-1 OS=Rattus norvegicus OX=10116 GN=Hbb PE=1 SV=3	P02091	16 kDa
Hemoglobin subunit beta-2 OS=Rattus norvegicus OX=10116 PE=1 SV=2	P11517	16 kDa
Cluster of L-lactate dehydrogenase A chain OS=Rattus norvegicus OX=10116 GN=Ldha PE=1 SV=1 (P04642)	P04642 [2]	36 kDa
L-lactate dehydrogenase A chain OS=Rattus norvegicus OX=10116 GN=Ldha PE=1 SV=1	P04642	36 kDa
L-lactate dehydrogenase C chain OS=Rattus norvegicus OX=10116 GN=Ldhc PE=1 SV=3	P19629	36 kDa
Carbonic anhydrase 2 OS=Rattus norvegicus OX=10116 GN=Ca2 PE=1 SV=2	P27139	29 kDa
Lamin-B1 OS=Rattus norvegicus OX=10116 GN=Lmnb1 PE=1 SV=1	G3V7U4	67 kDa
Cluster of Phosphoglycerate mutase 1 OS=Rattus norvegicus OX=10116 GN=Pgam1 PE=1 SV=4 (P25113)	P25113 [3]	29 kDa
Phosphoglycerate mutase 1 OS=Rattus norvegicus OX=10116 GN=Pgam1 PE=1 SV=4	P25113	29 kDa
Phosphoglycerate mutase 2 OS=Rattus norvegicus OX=10116 GN=Pgam2 PE=1 SV=2	P16290	29 kDa
Uncharacterized protein OS=Rattus norvegicus OX=10116 PE=1 SV=1	F1M1Y1	21 kDa
Cluster of Spectrin beta chain OS=Rattus norvegicus OX=10116 GN=Sptbn1 PE=1 SV=3 (G3V6S0)	G3V6S0 [4]	273 kDa
Spectrin beta chain OS=Rattus norvegicus OX=10116 GN=Sptbn1 PE=1 SV=3	G3V6S0	273 kDa
Spectrin beta chain OS=Rattus norvegicus OX=10116 GN=Sptbn1 PE=1 SV=1	A0A0G2K8W9	273 kDa
Spectrin beta chain OS=Rattus norvegicus OX=10116 GN=Sptbn2 PE=1 SV=2	F1MA36	271 kDa
Spectrin beta chain OS=Rattus norvegicus OX=10116 GN=Sptb PE=1 SV=1	A0A140UHX6	268 kDa
Cluster of Heat shock 70 kDa protein 4L OS=Rattus norvegicus OX=10116 GN=Hspa4l PE=1 SV=1 (F7F2F3)	F7F2F3 [4]	114 kDa
Heat shock 70 kDa protein 4L OS=Rattus norvegicus OX=10116 GN=Hspa4l PE=1 SV=1	F7F2F3	114 kDa
Heat shock 70 kDa protein 4 OS=Rattus norvegicus OX=10116 GN=Hspa4 PE=1 SV=1	F1LRV4	94 kDa
Heat shock 70 kDa protein 4 OS=Rattus norvegicus OX=10116 GN=Hspa4 PE=1 SV=1	O88600	94 kDa
Heat shock protein 105 kDa OS=Rattus norvegicus OX=10116 GN=Hsph1 PE=1 SV=1	Q66HA8	96 kDa
Cluster of ATPase H+-transporting V1 subunit A OS=Rattus norvegicus OX=10116 GN=Atp6v1a PE=1 SV=1 (D4A133)	D4A133 [2]	68 kDa
ATPase H+-transporting V1 subunit A OS=Rattus norvegicus OX=10116 GN=Atp6v1a PE=1 SV=1	D4A133	68 kDa
ATPase H+-transporting V1 subunit A (Fragment) OS=Rattus norvegicus OX=10116 GN=Atp6v1a PE=1 SV=1	A0A1W2Q6N0	17 kDa
Cluster of Histone H2B OS=Rattus norvegicus OX=10116 GN=LOC102549061 PE=3 SV=1 (A0A0G2JXE0)	A0A0G2JXE0 [7]	14 kDa
Histone H2B OS=Rattus norvegicus OX=10116 GN=LOC102549061 PE=3 SV=1	A0A0G2JXE0	14 kDa
Histone H2B OS=Rattus norvegicus OX=10116 GN=Hist1h2bo PE=3 SV=1	D3ZNH4	15 kDa
Histone H2B OS=Rattus norvegicus OX=10116 GN=Hist1h2bh PE=3 SV=2	D3ZLY9	14 kDa
Histone H2B OS=Rattus norvegicus OX=10116 GN=Hist3h2ba PE=3 SV=1	D3ZNZ9	14 kDa
Histone H2B OS=Rattus norvegicus OX=10116 GN=Hist1h2bk PE=3 SV=1	G3V9C7	14 kDa
Histone H2B OS=Rattus norvegicus OX=10116 GN=Hist3h2bb PE=3 SV=1	M0RBQ5	14 kDa
Histone H2B type 1-A OS=Rattus norvegicus OX=10116 GN=H2bc1 PE=1 SV=2	Q00729	14 kDa
Cluster of Isoform 2 of Syntaxin-binding protein 1 OS=Rattus norvegicus OX=10116 GN=Stxbp1 (P61765-2)	P61765-2 [2]	69 kDa
Isoform 2 of Syntaxin-binding protein 1 OS=Rattus norvegicus OX=10116 GN=Stxbp1	P61765-2	69 kDa
Syntaxin-binding protein 1 OS=Rattus norvegicus OX=10116 GN=Stxbp1 PE=1 SV=1	P61765	68 kDa
Phosducin OS=Rattus norvegicus OX=10116 GN=Pdc PE=1 SV=1	P20942	28 kDa
Cluster of V-type proton ATPase subunit B, brain isoform OS=Rattus norvegicus OX=10116 GN=Atp6v1b2 PE=1 SV=1 (P62815)	P62815 [2]	57 kDa
V-type proton ATPase subunit B, brain isoform OS=Rattus norvegicus OX=10116 GN=Atp6v1b2 PE=1 SV=1	P62815	57 kDa
ATPase H+-transporting V1 subunit B1 OS=Rattus norvegicus OX=10116 GN=Atp6v1b1 PE=3 SV=2	D3ZZS8	67 kDa
Cluster of Phosphodiesterase OS=Rattus norvegicus OX=10116 GN=Pde6b PE=3 SV=1 (D3ZDI8)	D3ZDI8 [3]	98 kDa
Phosphodiesterase OS=Rattus norvegicus OX=10116 GN=Pde6b PE=3 SV=1	D3ZDI8	98 kDa
Phosphodiesterase OS=Rattus norvegicus OX=10116 GN=Pde6a PE=3 SV=1	D3Z8C9	100 kDa
Phosphodiesterase OS=Rattus norvegicus OX=10116 GN=Pde6c PE=3 SV=1	D3ZLC7	99 kDa
Retinaldehyde binding protein 1 (Predicted), isoform CRA_a OS=Rattus norvegicus OX=10116 GN=Rlbp1 PE=4 SV=1	D3Z956	36 kDa
Cluster of ATP synthase subunit alpha, mitochondrial OS=Rattus norvegicus OX=10116 GN=Atp5f1a PE=1 SV=2 (P15999)	P15999 [3]	60 kDa
ATP synthase subunit alpha, mitochondrial OS=Rattus norvegicus OX=10116 GN=Atp5f1a PE=1 SV=2	P15999	60 kDa
ATP synthase subunit alpha OS=Rattus norvegicus OX=10116 GN=Atp5f1a PE=1 SV=1	F1LP05	60 kDa
Uncharacterized protein OS=Rattus norvegicus OX=10116 PE=1 SV=1	A0A0G2K099	54 kDa
Heat shock protein HSP 90-beta OS=Rattus norvegicus OX=10116 GN=Hsp90ab1 PE=1 SV=4	P34058	83 kDa
Cluster of Ubiquitin-like modifier-activating enzyme 1 OS=Rattus norvegicus OX=10116 GN=Uba1 PE=1 SV=1 (Q5U300)	Q5U300 [3]	118 kDa
Ubiquitin-like modifier-activating enzyme 1 OS=Rattus norvegicus OX=10116 GN=Uba1 PE=1 SV=1	Q5U300	118 kDa
Ubiquitin-activating enzyme E1 OS=Rattus norvegicus OX=10116 PE=2 SV=2	A7LAC4	118 kDa
Ubiquitin-activating enzyme, Chr Y OS=Rattus norvegicus OX=10116 GN=Uba1y PE=3 SV=1	A0A0G2K8A5	118 kDa
Beta-crystallin B3 OS=Rattus norvegicus OX=10116 GN=Crybb3 PE=1 SV=5	P02524	24 kDa
Cluster of Peptidyl-prolyl cis-trans isomerase A OS=Rattus norvegicus OX=10116 GN=Ppia PE=1 SV=2 (P10111)	P10111 [4]	18 kDa
Peptidyl-prolyl cis-trans isomerase A OS=Rattus norvegicus OX=10116 GN=Ppia PE=1 SV=2	P10111	18 kDa
Peptidyl-prolyl cis-trans isomerase OS=Rattus norvegicus OX=10116 GN=Ppia PE=1 SV=1	A0A0G2K1P0	18 kDa
Peptidyl-prolyl cis-trans isomerase OS=Rattus norvegicus OX=10116 GN=LOC100911252 PE=3 SV=1	A0A0G2K2E4	18 kDa
Peptidyl-prolyl cis-trans isomerase OS=Rattus norvegicus OX=10116 GN=Ppial4g PE=1 SV=2	M0RCZ9	18 kDa
Cluster of Globin c2 OS=Rattus norvegicus OX=10116 GN=Hba-a2 PE=1 SV=1 (A0A0G2JSV6)	A0A0G2JSV6 [2]	15 kDa
Globin c2 OS=Rattus norvegicus OX=10116 GN=Hba-a2 PE=1 SV=1	A0A0G2JSV6	15 kDa
Hemoglobin subunit alpha-1/2 OS=Rattus norvegicus OX=10116 GN=Hba1 PE=1 SV=3	P01946	15 kDa
Cluster of Protein/nucleic acid deglycase DJ-1 OS=Rattus norvegicus OX=10116 GN=Park7 PE=1 SV=1 (O88767)	O88767 [2]	20 kDa
Protein/nucleic acid deglycase DJ-1 OS=Rattus norvegicus OX=10116 GN=Park7 PE=1 SV=1	O88767	20 kDa
Park7 protein OS=Rattus norvegicus OX=10116 GN=Park7 PE=1 SV=1	Q5BKC3	23 kDa
Transitional endoplasmic reticulum ATPase OS=Rattus norvegicus OX=10116 GN=Vcp PE=1 SV=3	P46462	89 kDa
Cluster of Neural cell adhesion molecule 1 OS=Rattus norvegicus OX=10116 GN=Ncam1 PE=1 SV=1 (P13596)	P13596 [2]	95 kDa
Neural cell adhesion molecule 1 OS=Rattus norvegicus OX=10116 GN=Ncam1 PE=1 SV=1	P13596	95 kDa
Neural cell adhesion molecule 1 OS=Rattus norvegicus OX=10116 GN=Ncam1 PE=1 SV=1	A0A0G2K0M8	109 kDa
Cluster of Heterogeneous nuclear ribonucleoprotein K OS=Rattus norvegicus OX=10116 GN=Hnrnpk PE=1 SV=1 (Q5D059)	Q5D059 [2]	51 kDa
Heterogeneous nuclear ribonucleoprotein K OS=Rattus norvegicus OX=10116 GN=Hnrnpk PE=1 SV=1	Q5D059	51 kDa
Heterogeneous nuclear ribonucleoprotein K-like OS=Rattus norvegicus OX=10116 GN=LOC100359916 PE=4 SV=2	M0R9K1	51 kDa
Triosephosphate isomerase OS=Rattus norvegicus OX=10116 GN=LOC500959 PE=2 SV=1	Q6SA19	27 kDa
Cluster of Heterogeneous nuclear ribonucleoprotein L OS=Rattus norvegicus OX=10116 GN=Hnrnpl PE=1 SV=2 (F1LQ48)	F1LQ48 [3]	68 kDa
Heterogeneous nuclear ribonucleoprotein L OS=Rattus norvegicus OX=10116 GN=Hnrnpl PE=1 SV=2	F1LQ48	68 kDa
Isoform 2 of Heterogeneous nuclear ribonucleoprotein L OS=Rattus norvegicus OX=10116 GN=Hnrnpl	F1LQ48-2	27 kDa
Uncharacterized protein OS=Rattus norvegicus OX=10116 PE=4 SV=2	F1M040	49 kDa
Ketimine reductase mu-crystallin OS=Rattus norvegicus OX=10116 GN=Crym PE=1 SV=1	Q9QYU4	34 kDa
Phosphatidylethanolamine-binding protein 1 OS=Rattus norvegicus OX=10116 GN=Pebp1 PE=1 SV=3	P31044	21 kDa
Cluster of Glutathione S-transferase alpha-3 OS=Rattus norvegicus OX=10116 GN=Gsta3 PE=1 SV=3 (P04904)	P04904 [3]	25 kDa
Glutathione S-transferase alpha-3 OS=Rattus norvegicus OX=10116 GN=Gsta3 PE=1 SV=3	P04904	25 kDa
Glutathione S-transferase alpha-4 OS=Rattus norvegicus OX=10116 GN=Gsta4 PE=1 SV=2	P14942	26 kDa
Glutathione S-transferase A6 OS=Rattus norvegicus OX=10116 GN=Gsta6 PE=1 SV=1	Q6AXY0	26 kDa
Cluster of Histone H2A type 1-C OS=Rattus norvegicus OX=10116 PE=1 SV=2 (P0C169)	P0C169 [5]	14 kDa
Histone H2A type 1-C OS=Rattus norvegicus OX=10116 PE=1 SV=2	P0C169	14 kDa
Histone H2A type 1 OS=Rattus norvegicus OX=10116 PE=1 SV=2	P02262	14 kDa
Histone H2A OS=Rattus norvegicus OX=10116 GN=LOC100910554 PE=1 SV=1	M0RCL5	14 kDa
Histone H2A OS=Rattus norvegicus OX=10116 GN=H2afx PE=1 SV=1	D3ZXP3	15 kDa
Histone H2A OS=Rattus norvegicus OX=10116 GN=Hist2h2ab PE=3 SV=1	D3ZWE0	14 kDa
Rhodopsin OS=Rattus norvegicus OX=10116 GN=Rho PE=3 SV=1	A0A0G2JSY7	39 kDa
Rab GDP dissociation inhibitor beta OS=Rattus norvegicus OX=10116 GN=Gdi2 PE=1 SV=2	P50399	51 kDa
Aspartate aminotransferase, cytoplasmic OS=Rattus norvegicus OX=10116 GN=Got1 PE=1 SV=3	P13221	46 kDa
Aspartate aminotransferase, mitochondrial OS=Rattus norvegicus OX=10116 GN=Got2 PE=1 SV=2	P00507	47 kDa
Nucleolin OS=Rattus norvegicus OX=10116 GN=Ncl PE=1 SV=1	Q5U328	77 kDa
Matrin-3 OS=Rattus norvegicus OX=10116 GN=Matr3 PE=1 SV=1	A0A0G2JSR7	95 kDa
Family with sequence similarity 169, member A OS=Rattus norvegicus OX=10116 GN=Fam169a PE=1 SV=2	D3ZKX8	73 kDa
Epidermal fatty acid binding protein 5 (Fragment) OS=Rattus norvegicus OX=10116 GN=Fabp5 PE=2 SV=1	Q2XTA4	11 kDa
Cluster of Isoform 5 of Dynamin-1 OS=Rattus norvegicus OX=10116 GN=Dnm1 (P21575-5)	P21575-5 [8]	97 kDa
Isoform 5 of Dynamin-1 OS=Rattus norvegicus OX=10116 GN=Dnm1	P21575-5	97 kDa
Isoform 2 of Dynamin-1 OS=Rattus norvegicus OX=10116 GN=Dnm1	P21575-2	96 kDa
Isoform 13 of Dynamin-3 OS=Rattus norvegicus OX=10116 GN=Dnm3	Q08877-8	64 kDa
Isoform 9 of Dynamin-3 OS=Rattus norvegicus OX=10116 GN=Dnm3	Q08877-10 (+3)	97 kDa
Isoform 4 of Dynamin-2 OS=Rattus norvegicus OX=10116 GN=Dnm2	P39052-4	98 kDa
Superoxide dismutase [Cu-Zn] OS=Rattus norvegicus OX=10116 PE=2 SV=1	Q6LDS4	16 kDa
Cluster of Brain acid soluble protein 1 OS=Rattus norvegicus OX=10116 GN=Basp1 PE=1 SV=1 (A0A0G2K1L8)	A0A0G2K1L8 [2]	22 kDa
Brain acid soluble protein 1 OS=Rattus norvegicus OX=10116 GN=Basp1 PE=1 SV=1	A0A0G2K1L8	22 kDa
Brain acid soluble protein 1 OS=Rattus norvegicus OX=10116 GN=Basp1 PE=1 SV=2	Q05175	22 kDa
Malate dehydrogenase, mitochondrial OS=Rattus norvegicus OX=10116 GN=Mdh2 PE=1 SV=2	P04636	36 kDa
Rab GDP dissociation inhibitor alpha OS=Rattus norvegicus OX=10116 GN=Gdi1 PE=1 SV=1	P50398	51 kDa
Cluster of Far upstream element-binding protein 2 OS=Rattus norvegicus OX=10116 GN=Khsrp PE=1 SV=1 (A0A0G2K2B3)	A0A0G2K2B3 [3]	77 kDa
Far upstream element-binding protein 2 OS=Rattus norvegicus OX=10116 GN=Khsrp PE=1 SV=1	A0A0G2K2B3	77 kDa
Far upstream element-binding protein 1 OS=Rattus norvegicus OX=10116 GN=Fubp1 PE=1 SV=1	Q32PX7	67 kDa
Far upstream element-binding protein 3 OS=Rattus norvegicus OX=10116 GN=Fubp3 PE=1 SV=1	G3V829	61 kDa
Cluster of Protein kinase C and casein kinase substrate in neurons protein 1 OS=Rattus norvegicus OX=10116 GN=Pacsin1 PE=1 SV=1 (A0A0G2JWR2)	A0A0G2JWR2 [2]	50 kDa
Protein kinase C and casein kinase substrate in neurons protein 1 OS=Rattus norvegicus OX=10116 GN=Pacsin1 PE=1 SV=1	A0A0G2JWR2	50 kDa
Protein kinase C and casein kinase substrate in neurons protein 1 OS=Rattus norvegicus OX=10116 GN=Pacsin1 PE=1 SV=1	Q9Z0W5	50 kDa
Malate dehydrogenase, cytoplasmic OS=Rattus norvegicus OX=10116 GN=Mdh1 PE=1 SV=3	O88989	36 kDa
Cluster of Inosine-5'-monophosphate dehydrogenase 1 OS=Rattus norvegicus OX=10116 GN=Impdh1 PE=3 SV=1 (D3ZLZ7)	D3ZLZ7 [3]	55 kDa
Inosine-5'-monophosphate dehydrogenase 1 OS=Rattus norvegicus OX=10116 GN=Impdh1 PE=3 SV=1	D3ZLZ7	55 kDa
Inosine-5'-monophosphate dehydrogenase OS=Rattus norvegicus OX=10116 GN=Impdh1 PE=3 SV=1	A0A0A0MXZ8	59 kDa
Inosine-5'-monophosphate dehydrogenase 2 OS=Rattus norvegicus OX=10116 GN=Impdh2 PE=1 SV=1	E9PU28	56 kDa
Cluster of N-myc downstream regulated gene 2, isoform CRA_b OS=Rattus norvegicus OX=10116 GN=Ndrg2 PE=1 SV=1 (A0A0G2JSU4)	A0A0G2JSU4 [3]	39 kDa
N-myc downstream regulated gene 2, isoform CRA_b OS=Rattus norvegicus OX=10116 GN=Ndrg2 PE=1 SV=1	A0A0G2JSU4 (+1)	39 kDa
Protein NDRG2 OS=Rattus norvegicus OX=10116 GN=Ndrg2 PE=1 SV=1	Q8VBU2	41 kDa
Aldo-keto reductase family 1 member B1 OS=Rattus norvegicus OX=10116 GN=Akr1b1 PE=1 SV=3	P07943	36 kDa
Elongation factor 2 OS=Rattus norvegicus OX=10116 GN=Eef2 PE=1 SV=4	P05197	95 kDa
WD repeat-containing protein 1 OS=Rattus norvegicus OX=10116 GN=Wdr1 PE=1 SV=3	Q5RKI0	66 kDa
Ubiquitin carboxyl-terminal hydrolase isozyme L1 OS=Rattus norvegicus OX=10116 GN=Uchl1 PE=1 SV=2	Q00981	25 kDa
Cluster of Poly(rC)-binding protein 3 OS=Rattus norvegicus OX=10116 GN=Pcbp3 PE=1 SV=1 (Q6AY48)	Q6AY48 [4]	34 kDa
Poly(rC)-binding protein 3 OS=Rattus norvegicus OX=10116 GN=Pcbp3 PE=1 SV=1	Q6AY48	34 kDa
Pcbp2 protein OS=Rattus norvegicus OX=10116 GN=Pcbp2 PE=2 SV=1	Q6AYU2	38 kDa
Poly(rC)-binding protein 2 OS=Rattus norvegicus OX=10116 GN=Pcbp2 PE=1 SV=1	Q6AYU5	39 kDa
Pcbp2 protein OS=Rattus norvegicus OX=10116 GN=Pcbp2 PE=1 SV=1	Q4V8F6	35 kDa
Heat shock 70 kDa protein 1A OS=Rattus norvegicus OX=10116 GN=Hspa1a PE=2 SV=1	P0DMW0	70 kDa
L-lactate dehydrogenase B chain OS=Rattus norvegicus OX=10116 GN=Ldhb PE=1 SV=2	P42123	37 kDa
Cluster of Serotransferrin OS=Rattus norvegicus OX=10116 GN=Tf PE=1 SV=3 (P12346)	P12346 [2]	76 kDa
Serotransferrin OS=Rattus norvegicus OX=10116 GN=Tf PE=1 SV=3	P12346	76 kDa
Similar to RIKEN cDNA 1300017J02 OS=Rattus norvegicus OX=10116 GN=RGD1310507 PE=1 SV=1	A0A0G2K896	77 kDa
Acidic leucine-rich nuclear phosphoprotein 32 family member A OS=Rattus norvegicus OX=10116 GN=Anp32a PE=1 SV=2	F7EL36	29 kDa
Cluster of SP120 OS=Rattus norvegicus OX=10116 PE=2 SV=1 (Q63555)	Q63555 [2]	88 kDa
SP120 OS=Rattus norvegicus OX=10116 PE=2 SV=1	Q63555	88 kDa
Heterogeneous nuclear ribonucleoprotein U OS=Rattus norvegicus OX=10116 GN=Hnrnpu PE=1 SV=1	Q6IMY8	88 kDa
Cluster of ATP-dependent 6-phosphofructokinase OS=Rattus norvegicus OX=10116 GN=Pfkl PE=2 SV=1 (Q6P783)	Q6P783 [2]	85 kDa
ATP-dependent 6-phosphofructokinase OS=Rattus norvegicus OX=10116 GN=Pfkl PE=2 SV=1	Q6P783	85 kDa
ATP-dependent 6-phosphofructokinase, liver type OS=Rattus norvegicus OX=10116 GN=Pfkl PE=1 SV=3	P30835	85 kDa
Voltage-dependent anion-selective channel protein 1 OS=Rattus norvegicus OX=10116 GN=Vdac1 PE=1 SV=4	Q9Z2L0	31 kDa
Acidic leucine-rich nuclear phosphoprotein 32 family member E OS=Rattus norvegicus OX=10116 GN=Anp32e PE=2 SV=1	Q5XIE0	29 kDa
Peroxiredoxin-2 OS=Rattus norvegicus OX=10116 GN=Prdx2 PE=1 SV=1	A0A0G2JSH9	22 kDa
Filensin OS=Rattus norvegicus OX=10116 GN=Bfsp1 PE=3 SV=2	F1M8F1	73 kDa
Glutathione S-transferase P OS=Rattus norvegicus OX=10116 GN=Gstp1 PE=1 SV=2	P04906	23 kDa
Cluster of Thioredoxin domain-containing protein OS=Rattus norvegicus OX=10116 PE=4 SV=1 (A0A0G2K3Z9)	A0A0G2K3Z9 [2]	22 kDa
Thioredoxin domain-containing protein OS=Rattus norvegicus OX=10116 PE=4 SV=1	A0A0G2K3Z9	22 kDa
Peroxiredoxin-1 OS=Rattus norvegicus OX=10116 GN=Prdx1 PE=1 SV=1	Q63716	22 kDa
Cluster of Isoform B23.2 of Nucleophosmin OS=Rattus norvegicus OX=10116 GN=Npm1 (P13084-2)	P13084-2 [3]	28 kDa
Isoform B23.2 of Nucleophosmin OS=Rattus norvegicus OX=10116 GN=Npm1	P13084-2	28 kDa
Nucleophosmin OS=Rattus norvegicus OX=10116 GN=Npm1 PE=1 SV=1	P13084	33 kDa
Uncharacterized protein OS=Rattus norvegicus OX=10116 PE=4 SV=2	D3ZXI2	27 kDa
Complexin 4 OS=Rattus norvegicus OX=10116 GN=Cplx4 PE=4 SV=1	D3ZM85	18 kDa
Cluster of Hexokinase-1 OS=Rattus norvegicus OX=10116 GN=Hk1 PE=1 SV=4 (P05708)	P05708 [7]	102 kDa
Hexokinase-1 OS=Rattus norvegicus OX=10116 GN=Hk1 PE=1 SV=4	P05708	102 kDa
Hexokinase-2 OS=Rattus norvegicus OX=10116 GN=Hk2 PE=1 SV=1	P27881	103 kDa
Hexokinase-1 OS=Rattus norvegicus OX=10116 GN=Hk1 PE=1 SV=2	M0RAQ6	100 kDa
Uncharacterized protein OS=Rattus norvegicus OX=10116 PE=3 SV=2	M0R3X7	102 kDa
Hexokinase 3, isoform CRA_a OS=Rattus norvegicus OX=10116 GN=Hk3 PE=1 SV=1	A0A0G2JST6 (+2)	100 kDa
Cluster of High mobility group box 1 OS=Rattus norvegicus OX=10116 GN=Hmgb1 PE=2 SV=1 (B4F758)	B4F758 [3]	25 kDa
High mobility group box 1 OS=Rattus norvegicus OX=10116 GN=Hmgb1 PE=2 SV=1	B4F758	25 kDa
High-mobility group (nonhistone chromosomal) protein 1-like 1 OS=Rattus norvegicus OX=10116 GN=Hmg1l1 PE=4 SV=1	A0A0G2K6P4	25 kDa
Uncharacterized protein OS=Rattus norvegicus OX=10116 PE=4 SV=1	M0R7R5	25 kDa
Cluster of Protein phosphatase 2 (Formerly 2A), regulatory subunit A (PR 65), alpha isoform, isoform CRA_a OS=Rattus norvegicus OX=10116 GN=Ppp2r1a PE=1 SV=1 (Q5XI34)	Q5XI34 [2]	65 kDa
Protein phosphatase 2 (Formerly 2A), regulatory subunit A (PR 65), alpha isoform, isoform CRA_a OS=Rattus norvegicus OX=10116 GN=Ppp2r1a PE=1 SV=1	Q5XI34	65 kDa
Serine/threonine-protein phosphatase 2A 65 kDa regulatory subunit A beta isoform OS=Rattus norvegicus OX=10116 GN=Ppp2r1b PE=2 SV=1	Q4QQT4	66 kDa
Beta-synuclein OS=Rattus norvegicus OX=10116 GN=Sncb PE=1 SV=1	Q63754	15 kDa
Cluster of Dihydropyrimidinase-related protein 3 OS=Rattus norvegicus OX=10116 GN=Dpysl3 PE=1 SV=2 (Q62952)	Q62952 [2]	62 kDa
Dihydropyrimidinase-related protein 3 OS=Rattus norvegicus OX=10116 GN=Dpysl3 PE=1 SV=2	Q62952	62 kDa
Isoform 2 of Dihydropyrimidinase-related protein 3 OS=Rattus norvegicus OX=10116 GN=Dpysl3	Q62952-2	74 kDa
Phakinin OS=Rattus norvegicus OX=10116 GN=Bfsp2 PE=1 SV=2	D3ZER2	46 kDa
Cluster of Elongation factor 1-alpha OS=Rattus norvegicus OX=10116 GN=LOC100360413 PE=3 SV=1 (M0R757)	M0R757 [3]	50 kDa
Elongation factor 1-alpha OS=Rattus norvegicus OX=10116 GN=LOC100360413 PE=3 SV=1	M0R757	50 kDa
Tr-type G domain-containing protein OS=Rattus norvegicus OX=10116 PE=1 SV=1	F1M6C2	44 kDa
Elongation factor 1-alpha 2 OS=Rattus norvegicus OX=10116 GN=Eef1a2 PE=1 SV=1	P62632	50 kDa
Cluster of RCG62531, isoform CRA_g OS=Rattus norvegicus OX=10116 GN=Tpm3 PE=1 SV=1 (A0A140TAF0)	A0A140TAF0 [9]	33 kDa
RCG62531, isoform CRA_g OS=Rattus norvegicus OX=10116 GN=Tpm3 PE=1 SV=1	A0A140TAF0	33 kDa
Isoform 7 of Tropomyosin alpha-1 chain OS=Rattus norvegicus OX=10116 GN=Tpm1	P04692-7	29 kDa
Tropomyosin alpha-4 chain OS=Rattus norvegicus OX=10116 GN=Tpm4 PE=1 SV=3	P09495	29 kDa
Tropomyosin alpha-4 chain OS=Rattus norvegicus OX=10116 GN=Tpm4 PE=1 SV=1	A0A0G2K2G8	24 kDa
Tropomyosin alpha-1 chain OS=Rattus norvegicus OX=10116 GN=Tpm1 PE=1 SV=3	P04692	33 kDa
Tropomyosin beta chain OS=Rattus norvegicus OX=10116 GN=Tpm2 PE=1 SV=1	P58775	33 kDa
Isoform 3 of Tropomyosin alpha-1 chain OS=Rattus norvegicus OX=10116 GN=Tpm1	P04692-3	32 kDa
Tropomyosin alpha-3 chain OS=Rattus norvegicus OX=10116 GN=Tpm3 PE=1 SV=2	Q63610	29 kDa
Isoform 2 of Tropomyosin beta chain OS=Rattus norvegicus OX=10116 GN=Tpm2	P58775-2	33 kDa
Cluster of AP complex subunit beta OS=Rattus norvegicus OX=10116 GN=Ap1b1 PE=1 SV=1 (A0A0G2K2V2)	A0A0G2K2V2 [2]	104 kDa
AP complex subunit beta OS=Rattus norvegicus OX=10116 GN=Ap1b1 PE=1 SV=1	A0A0G2K2V2	104 kDa
AP-1 complex subunit beta-1 OS=Rattus norvegicus OX=10116 GN=Ap1b1 PE=1 SV=1	P52303	105 kDa
Cluster of Cofilin-1 OS=Rattus norvegicus OX=10116 GN=Cfl1 PE=1 SV=3 (P45592)	P45592 [2]	19 kDa
Cofilin-1 OS=Rattus norvegicus OX=10116 GN=Cfl1 PE=1 SV=3	P45592	19 kDa
Cofilin 2 OS=Rattus norvegicus OX=10116 GN=Cfl2 PE=1 SV=1	M0RC65	19 kDa
Protein disulfide-isomerase A3 OS=Rattus norvegicus OX=10116 GN=Pdia3 PE=1 SV=2	P11598	57 kDa
Cluster of Heterogeneous nuclear ribonucleoprotein M OS=Rattus norvegicus OX=10116 GN=Hnrnpm PE=1 SV=1 (F1M3D3)	F1M3D3 [5]	78 kDa
Heterogeneous nuclear ribonucleoprotein M OS=Rattus norvegicus OX=10116 GN=Hnrnpm PE=1 SV=1	F1M3D3	78 kDa
Heterogeneous nuclear ribonucleoprotein M OS=Rattus norvegicus OX=10116 GN=Hnrnpm PE=1 SV=1	F1LV13	74 kDa
Isoform 2 of Heterogeneous nuclear ribonucleoprotein M OS=Rattus norvegicus OX=10116 GN=Hnrnpm	Q62826-2	57 kDa
HnRNP_M domain-containing protein OS=Rattus norvegicus OX=10116 PE=4 SV=1	A0A0G2JVD4	10 kDa
Plasmalemma vesicle-associated protein OS=Rattus norvegicus OX=10116 GN=Plvap PE=1 SV=1	Q9WV78	50 kDa
T-complex protein 1 subunit beta OS=Rattus norvegicus OX=10116 GN=Cct2 PE=1 SV=3	Q5XIM9	57 kDa
Fatty acid-binding protein 5 OS=Rattus norvegicus OX=10116 GN=Fabp5 PE=1 SV=3	P55053	15 kDa
Cluster of Adenosylhomocysteinase OS=Rattus norvegicus OX=10116 GN=Ahcy PE=2 SV=1 (Q6P743)	Q6P743 [2]	48 kDa
Adenosylhomocysteinase OS=Rattus norvegicus OX=10116 GN=Ahcy PE=2 SV=1	Q6P743	48 kDa
Adenosylhomocysteinase OS=Rattus norvegicus OX=10116 GN=Ahcy PE=1 SV=3	P10760	48 kDa
Cluster of Ras-related protein Rab-3A OS=Rattus norvegicus OX=10116 GN=Rab3a PE=1 SV=1 (P63012)	P63012 [15]	25 kDa
Ras-related protein Rab-3A OS=Rattus norvegicus OX=10116 GN=Rab3a PE=1 SV=1	P63012	25 kDa
Ras-related protein Rab-14 OS=Rattus norvegicus OX=10116 GN=Rab14 PE=1 SV=3	P61107	24 kDa
RAB10, member RAS oncogene family OS=Rattus norvegicus OX=10116 GN=Rab10 PE=1 SV=1	Q5RKJ9	23 kDa
Ras-related protein Rab-1A OS=Rattus norvegicus OX=10116 GN=Rab1A PE=1 SV=3	Q6NYB7	23 kDa
RAB1A, member RAS oncogene family OS=Rattus norvegicus OX=10116 GN=Rab1a PE=1 SV=1	A0A0G2K235	36 kDa
GTP-binding protein Rab-3D OS=Rattus norvegicus OX=10116 GN=Rab3d PE=1 SV=2	Q63942	24 kDa
RCG48149, isoform CRA_b OS=Rattus norvegicus OX=10116 GN=LOC100363782 PE=1 SV=1	G3V6H0 (+1)	22 kDa
Ras-related protein Rab-3C OS=Rattus norvegicus OX=10116 GN=Rab3c PE=1 SV=1	P62824	26 kDa
Ras-related protein Rab-14 (Fragment) OS=Rattus norvegicus OX=10116 GN=Rab14 PE=1 SV=1	A0A1B0GWR3	10 kDa
Ras-related protein Rab-3B OS=Rattus norvegicus OX=10116 GN=Rab3b PE=1 SV=2	Q63941	25 kDa
Ras-related protein Rab-4A OS=Rattus norvegicus OX=10116 GN=Rab4a PE=1 SV=3	P05714	24 kDa
Ras-related protein Rab-12 OS=Rattus norvegicus OX=10116 GN=Rab12 PE=1 SV=3	D4A376	27 kDa
RAB37, member RAS oncogene family OS=Rattus norvegicus OX=10116 GN=Rab37 PE=4 SV=1	D4A0G7	25 kDa
Ras-related protein Rab-26 OS=Rattus norvegicus OX=10116 GN=Rab26 PE=2 SV=2	P51156	28 kDa
RCG31562, isoform CRA_c OS=Rattus norvegicus OX=10116 GN=Tardbp PE=1 SV=1	I6L9G6	32 kDa
Aconitate hydratase, mitochondrial OS=Rattus norvegicus OX=10116 GN=Aco2 PE=1 SV=2	Q9ER34	85 kDa
Cluster of Dihydropyrimidinase-related protein 5 OS=Rattus norvegicus OX=10116 GN=Dpysl5 PE=1 SV=1 (Q9JHU0)	Q9JHU0 [2]	62 kDa
Dihydropyrimidinase-related protein 5 OS=Rattus norvegicus OX=10116 GN=Dpysl5 PE=1 SV=1	Q9JHU0	62 kDa
Dihydropyrimidinase-related protein 5-like OS=Rattus norvegicus OX=10116 GN=LOC103692570 PE=4 SV=1	A0A0G2K8Y5	53 kDa
Creatine kinase U-type, mitochondrial OS=Rattus norvegicus OX=10116 GN=Ckmt1 PE=1 SV=1	Q5BJT9	47 kDa
N(G),N(G)-dimethylarginine dimethylaminohydrolase 2 OS=Rattus norvegicus OX=10116 GN=Ddah2 PE=1 SV=1	Q6MG60	30 kDa
Cathepsin D OS=Rattus norvegicus OX=10116 GN=Ctsd PE=1 SV=1	Q6P6T6	45 kDa
Cluster of Isoform 2 of Heterogeneous nuclear ribonucleoprotein A3 OS=Rattus norvegicus OX=10116 GN=Hnrnpa3 (Q6URK4-2)	Q6URK4-2 [3]	37 kDa
Isoform 2 of Heterogeneous nuclear ribonucleoprotein A3 OS=Rattus norvegicus OX=10116 GN=Hnrnpa3	Q6URK4-2	37 kDa
Uncharacterized protein OS=Rattus norvegicus OX=10116 PE=1 SV=2	E9PSU5	37 kDa
Heterogeneous nuclear ribonucleoprotein A3-like OS=Rattus norvegicus OX=10116 GN=LOC100911361 PE=1 SV=3	D4A6A2	37 kDa
Gamma-crystallin S OS=Rattus norvegicus OX=10116 GN=Crygs PE=3 SV=1	P0C5E9	21 kDa
Non-POU domain-containing octamer-binding protein OS=Rattus norvegicus OX=10116 GN=Nono PE=1 SV=3	Q5FVM4	55 kDa
Cluster of Calreticulin OS=Rattus norvegicus OX=10116 GN=Calr PE=1 SV=1 (P18418)	P18418 [2]	48 kDa
Calreticulin OS=Rattus norvegicus OX=10116 GN=Calr PE=1 SV=1	P18418	48 kDa
Calreticulin OS=Rattus norvegicus OX=10116 GN=Calr4 PE=1 SV=2	F1M5A1	50 kDa
Triosephosphate isomerase OS=Rattus norvegicus OX=10116 GN=LOC100911515 PE=1 SV=1	A0A0G2JWJ4	29 kDa
Microtubule-associated protein 1B OS=Rattus norvegicus OX=10116 GN=Map1b PE=1 SV=3	P15205	270 kDa
Cluster of ADP-ribosylation factor 1 OS=Rattus norvegicus OX=10116 GN=Arf1 PE=1 SV=2 (P84079)	P84079 [5]	21 kDa
ADP-ribosylation factor 1 OS=Rattus norvegicus OX=10116 GN=Arf1 PE=1 SV=2	P84079	21 kDa
ADP-ribosylation factor 3 OS=Rattus norvegicus OX=10116 GN=Arf3 PE=3 SV=1	A0A0G2K9H8 (+1)	21 kDa
ADP-ribosylation factor 5 OS=Rattus norvegicus OX=10116 GN=Arf5 PE=1 SV=2	P84083	21 kDa
ADP-ribosylation factor 4 OS=Rattus norvegicus OX=10116 GN=Arf4 PE=2 SV=2	P61751	20 kDa
Hsp60 OS=Rattus norvegicus OX=10116 GN=Hspd1 PE=2 SV=1	A0A482IDN3	61 kDa
Uncharacterized protein OS=Rattus norvegicus OX=10116 PE=4 SV=1	F1M9V3	40 kDa
Endoplasmic reticulum chaperone BiP OS=Rattus norvegicus OX=10116 GN=Hspa5 PE=1 SV=1	P06761	72 kDa
Dihydropyrimidinase-related protein 1 OS=Rattus norvegicus OX=10116 GN=Crmp1 PE=1 SV=1	Q62950	62 kDa
Interphotoreceptor retinoid binding protein (Fragment) OS=Rattus norvegicus OX=10116 GN=irbp PE=4 SV=1	L0L1M2	38 kDa
Lengsin OS=Rattus norvegicus OX=10116 GN=Lgsn PE=2 SV=1	Q7TT51	62 kDa
Adenylate kinase isoenzyme 1 OS=Rattus norvegicus OX=10116 GN=Ak1 PE=1 SV=3	P39069	22 kDa
Cluster of Isoform Delta 4 of Calcium/calmodulin-dependent protein kinase type II subunit delta OS=Rattus norvegicus OX=10116 GN=Camk2d (P15791-4)	P15791-4 [6]	59 kDa
Isoform Delta 4 of Calcium/calmodulin-dependent protein kinase type II subunit delta OS=Rattus norvegicus OX=10116 GN=Camk2d	P15791-4	59 kDa
Isoform Delta 6 of Calcium/calmodulin-dependent protein kinase type II subunit delta OS=Rattus norvegicus OX=10116 GN=Camk2d	P15791-6	58 kDa
Isoform Delta 3 of Calcium/calmodulin-dependent protein kinase type II subunit delta OS=Rattus norvegicus OX=10116 GN=Camk2d	P15791-3	58 kDa
Calcium/calmodulin-dependent protein kinase II, beta, isoform CRA_a OS=Rattus norvegicus OX=10116 GN=Camk2b PE=1 SV=1	G3V9G3	60 kDa
Calcium/calmodulin-dependent protein kinase type II subunit gamma OS=Rattus norvegicus OX=10116 GN=Camk2g PE=1 SV=1	P11730	59 kDa
Calcium/calmodulin-dependent protein kinase type II subunit alpha OS=Rattus norvegicus OX=10116 GN=Camk2a PE=1 SV=3	F1LZG4	54 kDa
Cluster of Isoform 2 of C-terminal-binding protein 2 OS=Rattus norvegicus OX=10116 GN=Ctbp2 (Q9EQH5-2)	Q9EQH5-2 [2]	107 kDa
Isoform 2 of C-terminal-binding protein 2 OS=Rattus norvegicus OX=10116 GN=Ctbp2	Q9EQH5-2	107 kDa
C-terminal-binding protein 2 OS=Rattus norvegicus OX=10116 GN=Ctbp2 PE=1 SV=2	Q9EQH5	49 kDa
Cluster of Phosphoribosylformylglycinamidine synthase OS=Rattus norvegicus OX=10116 GN=Pfas PE=1 SV=1 (A0A0G2JTN4)	A0A0G2JTN4 [2]	144 kDa
Phosphoribosylformylglycinamidine synthase OS=Rattus norvegicus OX=10116 GN=Pfas PE=1 SV=1	A0A0G2JTN4	144 kDa
Phosphoribosylformylglycinamidine synthase OS=Rattus norvegicus OX=10116 GN=Pfas PE=1 SV=3	D4AB17	137 kDa
AP-2 complex subunit beta OS=Rattus norvegicus OX=10116 GN=Ap2b1 PE=1 SV=1	P62944	105 kDa
Cluster of Heterogeneous nuclear ribonucleoprotein A1 OS=Rattus norvegicus OX=10116 GN=Hnrnpa1 PE=1 SV=1 (Q6P6G9)	Q6P6G9 [3]	34 kDa
Heterogeneous nuclear ribonucleoprotein A1 OS=Rattus norvegicus OX=10116 GN=Hnrnpa1 PE=1 SV=1	Q6P6G9	34 kDa
RRM domain-containing protein OS=Rattus norvegicus OX=10116 PE=4 SV=2	D4ACJ7	27 kDa
Uncharacterized protein OS=Rattus norvegicus OX=10116 PE=4 SV=1	A0A0G2K3G4	23 kDa
S-formylglutathione hydrolase OS=Rattus norvegicus OX=10116 GN=Esd PE=2 SV=1	B0BNE5	31 kDa
Cluster of Heterogeneous nuclear ribonucleoprotein H OS=Rattus norvegicus OX=10116 GN=Hnrnph1 PE=1 SV=1 (A0A0G2JTG7)	A0A0G2JTG7 [2]	49 kDa
Heterogeneous nuclear ribonucleoprotein H OS=Rattus norvegicus OX=10116 GN=Hnrnph1 PE=1 SV=1	A0A0G2JTG7	49 kDa
Heterogeneous nuclear ribonucleoprotein H OS=Rattus norvegicus OX=10116 GN=Hnrnph1 PE=1 SV=2	Q8VHV7	49 kDa
Cluster of Amphiphysin OS=Rattus norvegicus OX=10116 GN=Amph PE=1 SV=1 (O08838)	O08838 [6]	75 kDa
Amphiphysin OS=Rattus norvegicus OX=10116 GN=Amph PE=1 SV=1	O08838	75 kDa
Myc box-dependent-interacting protein 1 OS=Rattus norvegicus OX=10116 GN=Bin1 PE=1 SV=3	D4A4P1	63 kDa
Myc box-dependent-interacting protein 1 OS=Rattus norvegicus OX=10116 GN=Bin1 PE=1 SV=1	O08839 (+2)	65 kDa
Bridging integrator 2 OS=Rattus norvegicus OX=10116 GN=Bin2 PE=1 SV=1	Q68FR2	55 kDa
Transaldolase OS=Rattus norvegicus OX=10116 GN=Taldo1 PE=1 SV=2	Q9EQS0	37 kDa
Cluster of Cytoplasmic dynein 1 heavy chain 1 OS=Rattus norvegicus OX=10116 GN=Dync1h1 PE=1 SV=1 (P38650)	P38650 [3]	532 kDa
Cytoplasmic dynein 1 heavy chain 1 OS=Rattus norvegicus OX=10116 GN=Dync1h1 PE=1 SV=1	P38650	532 kDa
Cytoplasmic dynein 1 heavy chain 1 OS=Rattus norvegicus OX=10116 GN=Dync1h1 PE=1 SV=2	M0R9X8	532 kDa
Cytoplasmic dynein 1 heavy chain 1 OS=Rattus norvegicus OX=10116 GN=Dync1h1 PE=1 SV=3	F1LRT9	532 kDa
Rab GDP dissociation inhibitor OS=Rattus norvegicus OX=10116 GN=Gdi1 PE=2 SV=1	Q5BK95	22 kDa
Cluster of Clathrin coat assembly protein AP180 OS=Rattus norvegicus OX=10116 GN=Snap91 PE=1 SV=1 (A0A0G2K0B6)	A0A0G2K0B6 [2]	91 kDa
Clathrin coat assembly protein AP180 OS=Rattus norvegicus OX=10116 GN=Snap91 PE=1 SV=1	A0A0G2K0B6	91 kDa
Isoform 2 of Clathrin coat assembly protein AP180 OS=Rattus norvegicus OX=10116 GN=Snap91	Q05140-2	91 kDa
Cluster of Hypoxanthine-guanine phosphoribosyltransferase OS=Rattus norvegicus OX=10116 GN=Hprt1 PE=1 SV=1 (P27605)	P27605 [2]	24 kDa
Hypoxanthine-guanine phosphoribosyltransferase OS=Rattus norvegicus OX=10116 GN=Hprt1 PE=1 SV=1	P27605	24 kDa
Hypoxanthine phosphoribosyltransferase OS=Rattus norvegicus OX=10116 GN=Prtfdc1 PE=1 SV=1	B2RYS6	26 kDa
Dihydropyrimidinase-related protein 4 OS=Rattus norvegicus OX=10116 GN=Dpysl4 PE=4 SV=1	F1LNT0	62 kDa
Pre-mRNA-processing factor 19 OS=Rattus norvegicus OX=10116 GN=Prpf19 PE=1 SV=2	Q9JMJ4	55 kDa
Endoplasmin OS=Rattus norvegicus OX=10116 GN=Hsp90b1 PE=1 SV=2	Q66HD0	93 kDa
Cell adhesion molecule 1 OS=Rattus norvegicus OX=10116 GN=Cadm1 PE=1 SV=1	A0A5H1ZRU4	49 kDa
Transcription intermediary factor 1-beta OS=Rattus norvegicus OX=10116 GN=Trim28 PE=1 SV=2	O08629	89 kDa
Guanine nucleotide-binding protein subunit gamma OS=Rattus norvegicus OX=10116 GN=Gngt1 PE=3 SV=1	D4AAI1	9 kDa
Adenylyl cyclase-associated protein 1 OS=Rattus norvegicus OX=10116 GN=Cap1 PE=1 SV=3	Q08163	52 kDa
Cluster of Chromobox 3 OS=Rattus norvegicus OX=10116 GN=Cbx3 PE=1 SV=1 (Q5RJK5)	Q5RJK5 [3]	21 kDa
Chromobox 3 OS=Rattus norvegicus OX=10116 GN=Cbx3 PE=1 SV=1	Q5RJK5	21 kDa
Uncharacterized protein OS=Rattus norvegicus OX=10116 PE=4 SV=2	D3ZRS6	21 kDa
Cbx3 protein OS=Rattus norvegicus OX=10116 GN=Cbx3 PE=2 SV=1	Q5RJL1	8 kDa
Cluster of Spliceosome RNA helicase Ddx39b OS=Rattus norvegicus OX=10116 GN=Ddx39b PE=2 SV=3 (Q63413)	Q63413 [3]	49 kDa
Spliceosome RNA helicase Ddx39b OS=Rattus norvegicus OX=10116 GN=Ddx39b PE=2 SV=3	Q63413	49 kDa
Spliceosome RNA helicase Ddx39b OS=Rattus norvegicus OX=10116 GN=Ddx39b PE=1 SV=1	A0A0G2KAT4	46 kDa
ATP-dependent RNA helicase DDX39A OS=Rattus norvegicus OX=10116 GN=Ddx39a PE=2 SV=1	Q5U216	49 kDa
Cluster of Eukaryotic translation initiation factor 4A1 OS=Rattus norvegicus OX=10116 GN=Eif4a1 PE=1 SV=1 (Q6P3V8)	Q6P3V8 [3]	46 kDa
Eukaryotic translation initiation factor 4A1 OS=Rattus norvegicus OX=10116 GN=Eif4a1 PE=1 SV=1	Q6P3V8	46 kDa
Eukaryotic initiation factor 4A-II OS=Rattus norvegicus OX=10116 GN=Eif4a2 PE=1 SV=1	Q5RKI1	46 kDa
Eukaryotic initiation factor 4A-II OS=Rattus norvegicus OX=10116 GN=Eif4a2 PE=1 SV=1	A0A0G2K8B7	41 kDa
Cluster of cAMP-dependent protein kinase type II-alpha regulatory subunit OS=Rattus norvegicus OX=10116 GN=Prkar2a PE=1 SV=4 (P12368)	P12368 [3]	45 kDa
cAMP-dependent protein kinase type II-alpha regulatory subunit OS=Rattus norvegicus OX=10116 GN=Prkar2a PE=1 SV=4	P12368	45 kDa
cAMP-dependent protein kinase type II-alpha regulatory subunit OS=Rattus norvegicus OX=10116 GN=Prkar2a PE=1 SV=1	A0A0G2K405	48 kDa
cAMP-dependent protein kinase type II-beta regulatory subunit OS=Rattus norvegicus OX=10116 GN=Prkar2b PE=1 SV=3	P12369	46 kDa
Cluster of Rat glutathione S-transferase OS=Rattus norvegicus OX=10116 PE=2 SV=1 (Q6LDP3)	Q6LDP3 [3]	26 kDa
Rat glutathione S-transferase OS=Rattus norvegicus OX=10116 PE=2 SV=1	Q6LDP3	26 kDa
Glutathione S-transferase Mu 1 OS=Rattus norvegicus OX=10116 GN=Gstm1 PE=1 SV=2	G3V983	26 kDa
Glutathione S-transferase Mu 1 OS=Rattus norvegicus OX=10116 GN=Gstm1 PE=1 SV=2	P04905	26 kDa
T-complex protein 1 subunit epsilon OS=Rattus norvegicus OX=10116 GN=Cct5 PE=1 SV=1	Q68FQ0	60 kDa
Cullin-associated NEDD8-dissociated protein 1 OS=Rattus norvegicus OX=10116 GN=Cand1 PE=1 SV=1	P97536	136 kDa
Inorganic pyrophosphatase 1 OS=Rattus norvegicus OX=10116 GN=Ppa1 PE=1 SV=1	F7EPH4	33 kDa
Heat shock 27kDa protein 1 OS=Rattus norvegicus OX=10116 GN=Hspb1 PE=1 SV=1	G3V913	23 kDa
Lactoylglutathione lyase OS=Rattus norvegicus OX=10116 GN=Glo1 PE=1 SV=3	Q6P7Q4	21 kDa
Cluster of AP-2 complex subunit alpha-2 OS=Rattus norvegicus OX=10116 GN=Ap2a2 PE=1 SV=3 (P18484)	P18484 [2]	104 kDa
AP-2 complex subunit alpha-2 OS=Rattus norvegicus OX=10116 GN=Ap2a2 PE=1 SV=3	P18484	104 kDa
AP-2 complex subunit alpha OS=Rattus norvegicus OX=10116 GN=Ap2a1 PE=1 SV=1	D3ZUY8	108 kDa
Cluster of Prosaposin OS=Rattus norvegicus OX=10116 GN=Psap PE=2 SV=1 (Q6P7A4)	Q6P7A4 [2]	61 kDa
Prosaposin OS=Rattus norvegicus OX=10116 GN=Psap PE=2 SV=1	Q6P7A4	61 kDa
Prosaposin OS=Rattus norvegicus OX=10116 GN=Psap PE=1 SV=2	F7EPE0	61 kDa
Galectin OS=Rattus norvegicus OX=10116 GN=Grifin PE=1 SV=1	G3V651	16 kDa
Cluster of Uncharacterized protein OS=Rattus norvegicus OX=10116 PE=2 SV=1 (Q6P769)	Q6P769 [3]	45 kDa
Uncharacterized protein OS=Rattus norvegicus OX=10116 PE=2 SV=1	Q6P769	45 kDa
Nucleosome assembly protein 1-like 1 OS=Rattus norvegicus OX=10116 GN=Nap1l1 PE=1 SV=1	G3V6H9	45 kDa
Uncharacterized protein OS=Rattus norvegicus OX=10116 PE=3 SV=2	D4AEJ0	44 kDa
Glial fibrillary acidic protein OS=Rattus norvegicus OX=10116 GN=Gfap PE=1 SV=2	P47819	50 kDa
RCG36316, isoform CRA_a OS=Rattus norvegicus OX=10116 GN=Rs1 PE=2 SV=1	A7UJ12	26 kDa
Cluster of Vesicle associated membrane protein 2B OS=Rattus norvegicus OX=10116 GN=vamp2 PE=2 SV=1 (Q9WUW2)	Q9WUW2 [2]	15 kDa
Vesicle associated membrane protein 2B OS=Rattus norvegicus OX=10116 GN=vamp2 PE=2 SV=1	Q9WUW2	15 kDa
Isoform 2 of Vesicle-associated membrane protein 1 OS=Rattus norvegicus OX=10116 GN=Vamp1	Q63666-2	13 kDa
Cluster of Adducin 1 (Alpha), isoform CRA_b OS=Rattus norvegicus OX=10116 GN=Add1 PE=1 SV=1 (A0A0G2JSM7)	A0A0G2JSM7 [4]	80 kDa
Adducin 1 (Alpha), isoform CRA_b OS=Rattus norvegicus OX=10116 GN=Add1 PE=1 SV=1	A0A0G2JSM7 (+2)	80 kDa
Alpha-adducin OS=Rattus norvegicus OX=10116 GN=Add1 PE=1 SV=3	D3ZZ99	75 kDa
ATP-dependent RNA helicase DDX1 OS=Rattus norvegicus OX=10116 GN=Ddx1 PE=1 SV=1	Q641Y8	82 kDa
NADH-ubiquinone oxidoreductase 75 kDa subunit, mitochondrial OS=Rattus norvegicus OX=10116 GN=Ndufs1 PE=1 SV=1	Q66HF1	79 kDa
Isoform IB of Synapsin-1 OS=Rattus norvegicus OX=10116 GN=Syn1	P09951-2	70 kDa
Guanine nucleotide-binding protein G(I)/G(S)/G(T) subunit beta-3 OS=Rattus norvegicus OX=10116 GN=Gnb3 PE=1 SV=1	P52287	37 kDa
Cluster of Importin subunit beta-1 OS=Rattus norvegicus OX=10116 GN=Kpnb1 PE=1 SV=1 (F2Z3Q8)	F2Z3Q8 [2]	97 kDa
Importin subunit beta-1 OS=Rattus norvegicus OX=10116 GN=Kpnb1 PE=1 SV=1	F2Z3Q8	97 kDa
Importin subunit beta-1 OS=Rattus norvegicus OX=10116 GN=Kpnb1 PE=1 SV=1	P52296	97 kDa
Cluster of ADP/ATP translocase 1 OS=Rattus norvegicus OX=10116 GN=Slc25a4 PE=1 SV=1 (Q6P9Y4)	Q6P9Y4 [3]	33 kDa
ADP/ATP translocase 1 OS=Rattus norvegicus OX=10116 GN=Slc25a4 PE=1 SV=1	Q6P9Y4	33 kDa
ADP/ATP translocase 2 OS=Rattus norvegicus OX=10116 GN=Slc25a5 PE=1 SV=3	Q09073	33 kDa
Solute carrier family 25 member 31 OS=Rattus norvegicus OX=10116 GN=Slc25a31 PE=3 SV=3	D3ZB81	35 kDa
Cluster of Protein NDRG1 OS=Rattus norvegicus OX=10116 GN=Ndrg1 PE=1 SV=1 (Q6JE36)	Q6JE36 [2]	43 kDa
Protein NDRG1 OS=Rattus norvegicus OX=10116 GN=Ndrg1 PE=1 SV=1	Q6JE36	43 kDa
Protein NDRG1 (Fragment) OS=Rattus norvegicus OX=10116 GN=Ndrg1 PE=1 SV=1	A0A1W2Q686	20 kDa
Cluster of Annexin OS=Rattus norvegicus OX=10116 GN=Anxa5 PE=1 SV=1 (Q66HH8)	Q66HH8 [2]	36 kDa
Annexin OS=Rattus norvegicus OX=10116 GN=Anxa5 PE=1 SV=1	Q66HH8	36 kDa
Annexin A5 OS=Rattus norvegicus OX=10116 GN=Anxa5 PE=1 SV=3	P14668	36 kDa
RCG61099, isoform CRA_c OS=Rattus norvegicus OX=10116 GN=Srsf3 PE=1 SV=1	Q0ZFS8	19 kDa
Cluster of Transcriptional activator protein Pur-beta OS=Rattus norvegicus OX=10116 GN=Purb PE=1 SV=1 (A0A0G2JUX5)	A0A0G2JUX5 [2]	34 kDa
Transcriptional activator protein Pur-beta OS=Rattus norvegicus OX=10116 GN=Purb PE=1 SV=1	A0A0G2JUX5	34 kDa
Transcriptional activator protein Pur-beta OS=Rattus norvegicus OX=10116 GN=Purb PE=1 SV=3	Q68A21	33 kDa
Aldehyde dehydrogenase, dimeric NADP-preferring OS=Rattus norvegicus OX=10116 GN=Aldh3a1 PE=1 SV=3	P11883	50 kDa
Heterogeneous nuclear ribonucleoprotein H2 OS=Rattus norvegicus OX=10116 GN=Hnrnph2 PE=1 SV=1	Q6AY09	49 kDa
Cluster of Alcohol dehydrogenase class-3 OS=Rattus norvegicus OX=10116 GN=Adh5 PE=1 SV=2 (P12711)	P12711 [2]	40 kDa
Alcohol dehydrogenase class-3 OS=Rattus norvegicus OX=10116 GN=Adh5 PE=1 SV=2	P12711	40 kDa
Ac1002 OS=Rattus norvegicus OX=10116 GN=Adh4 PE=1 SV=1	Q7TQ90	94 kDa
Endophilin-A1 OS=Rattus norvegicus OX=10116 GN=Sh3gl2 PE=1 SV=2	O35179	40 kDa
Cluster of Isocitrate dehydrogenase [NAD] subunit alpha, mitochondrial OS=Rattus norvegicus OX=10116 GN=Idh3a PE=1 SV=1 (Q99NA5)	Q99NA5 [2]	40 kDa
Isocitrate dehydrogenase [NAD] subunit alpha, mitochondrial OS=Rattus norvegicus OX=10116 GN=Idh3a PE=1 SV=1	Q99NA5	40 kDa
Isocitrate dehydrogenase [NAD] subunit, mitochondrial OS=Rattus norvegicus OX=10116 GN=Idh3a PE=1 SV=2	F1LNF7	41 kDa
Citrate synthase OS=Rattus norvegicus OX=10116 GN=Cs PE=1 SV=1	G3V936	52 kDa
Cluster of Isoform Cytoplasmic+peroxisomal of Peroxiredoxin-5, mitochondrial OS=Rattus norvegicus OX=10116 GN=Prdx5 (Q9R063-2)	Q9R063-2 [2]	17 kDa
Isoform Cytoplasmic+peroxisomal of Peroxiredoxin-5, mitochondrial OS=Rattus norvegicus OX=10116 GN=Prdx5	Q9R063-2	17 kDa
Peroxiredoxin-5, mitochondrial OS=Rattus norvegicus OX=10116 GN=Prdx5 PE=1 SV=1	Q9R063	22 kDa
Cluster of Ig-like domain-containing protein OS=Rattus norvegicus OX=10116 PE=1 SV=3 (F1M229)	F1M229 [2]	21 kDa
Ig-like domain-containing protein OS=Rattus norvegicus OX=10116 PE=1 SV=3	F1M229	21 kDa
Ig-like domain-containing protein OS=Rattus norvegicus OX=10116 PE=4 SV=1	A0A0G2JZW1	24 kDa
Cluster of Cytochrome b-c1 complex subunit 1, mitochondrial OS=Rattus norvegicus OX=10116 GN=Uqcrc1 PE=1 SV=1 (Q68FY0)	Q68FY0 [2]	53 kDa
Cytochrome b-c1 complex subunit 1, mitochondrial OS=Rattus norvegicus OX=10116 GN=Uqcrc1 PE=1 SV=1	Q68FY0	53 kDa
Mitochondrial-processing peptidase subunit beta OS=Rattus norvegicus OX=10116 GN=Pmpcb PE=1 SV=3	Q03346	54 kDa
Heterogeneous nuclear ribonucleoprotein F OS=Rattus norvegicus OX=10116 GN=Hnrnpf PE=1 SV=3	Q794E4	46 kDa
Cluster of Protein unc-119 homolog A OS=Rattus norvegicus OX=10116 GN=Unc119 PE=1 SV=1 (Q62885)	Q62885 [2]	27 kDa
Protein unc-119 homolog A OS=Rattus norvegicus OX=10116 GN=Unc119 PE=1 SV=1	Q62885	27 kDa
Similar to Unc-119 protein homolog (Retinal protein 4) (RRG4) (Predicted), isoform CRA_a OS=Rattus norvegicus OX=10116 GN=Unc119b PE=1 SV=1	A0A0G2K351	28 kDa
Beta-soluble NSF attachment protein OS=Rattus norvegicus OX=10116 GN=Napb PE=1 SV=1	P85969	33 kDa
Myristoylated alanine-rich C-kinase substrate OS=Rattus norvegicus OX=10116 GN=Marcks PE=1 SV=2	P30009	30 kDa
Cluster of Chaperonin containing Tcp1, subunit 6A (Zeta 1) OS=Rattus norvegicus OX=10116 GN=Cct6a PE=1 SV=1 (Q3MHS9)	Q3MHS9 [3]	58 kDa
Chaperonin containing Tcp1, subunit 6A (Zeta 1) OS=Rattus norvegicus OX=10116 GN=Cct6a PE=1 SV=1	Q3MHS9	58 kDa
Cct6a protein (Fragment) OS=Rattus norvegicus OX=10116 GN=Cct6a PE=2 SV=1	Q5BJY2	26 kDa
Chaperonin containing Tcp1, subunit 6B (Zeta 2) OS=Rattus norvegicus OX=10116 GN=Cct6b PE=1 SV=1	Q6AYJ7	58 kDa
Purkinje cell protein 2 OS=Rattus norvegicus OX=10116 GN=Pcp2 PE=1 SV=1	D3ZXP8	13 kDa
Cluster of Synaptotagmin-1 OS=Rattus norvegicus OX=10116 GN=Syt1 PE=1 SV=3 (P21707)	P21707 [4]	47 kDa
Synaptotagmin-1 OS=Rattus norvegicus OX=10116 GN=Syt1 PE=1 SV=3	P21707	47 kDa
Synaptotagmin-2 OS=Rattus norvegicus OX=10116 GN=Syt2 PE=1 SV=1	P29101	47 kDa
Synaptotagmin II OS=Rattus norvegicus OX=10116 GN=Syt2 PE=1 SV=1	G3V6M3	47 kDa
Synaptotagmin-5 OS=Rattus norvegicus OX=10116 GN=Syt5 PE=1 SV=1	P47861	43 kDa
Rhodopsin kinase GRK1 OS=Rattus norvegicus OX=10116 GN=Grk1 PE=1 SV=1	Q63651	64 kDa
Dynactin subunit 2 OS=Rattus norvegicus OX=10116 GN=Dctn2 PE=1 SV=1	Q6AYH5	44 kDa
Cluster of Glutathione S-transferase Yb-3 OS=Rattus norvegicus OX=10116 GN=Gstm3 PE=1 SV=2 (P08009)	P08009 [3]	26 kDa
Glutathione S-transferase Yb-3 OS=Rattus norvegicus OX=10116 GN=Gstm3 PE=1 SV=2	P08009	26 kDa
Glutathione S-transferase Mu 2 OS=Rattus norvegicus OX=10116 GN=Gstm2 PE=1 SV=2	P08010	26 kDa
Glutathione S-transferase OS=Rattus norvegicus OX=10116 GN=Gstm6 PE=1 SV=1	B0BN47	26 kDa
Ribonuclease inhibitor OS=Rattus norvegicus OX=10116 GN=Rnh1 PE=1 SV=1	A0A0G2K9E0	54 kDa
Cluster of Phosphoglucomutase 1 OS=Rattus norvegicus OX=10116 GN=Pgm1 PE=1 SV=2 (Q499Q4)	Q499Q4 [2]	61 kDa
Phosphoglucomutase 1 OS=Rattus norvegicus OX=10116 GN=Pgm1 PE=1 SV=2	Q499Q4	61 kDa
Phosphoglucomutase-1 OS=Rattus norvegicus OX=10116 GN=Pgm1 PE=1 SV=2	P38652	61 kDa
Profilin-1 OS=Rattus norvegicus OX=10116 GN=Pfn1 PE=1 SV=2	P62963	15 kDa
Calmodulin-2 OS=Rattus norvegicus OX=10116 GN=Calm2 PE=1 SV=1	P0DP30	17 kDa
Splicing factor proline and glutamine-rich OS=Rattus norvegicus OX=10116 GN=Sfpq PE=1 SV=1	A0A0G2K8K0	75 kDa
Lamin B2 OS=Rattus norvegicus OX=10116 GN=Lmnb2 PE=1 SV=2	D3ZLC1	69 kDa
Complexin 3 OS=Rattus norvegicus OX=10116 GN=Cplx3 PE=1 SV=1	D4ABY0	18 kDa
Cluster of Synaptosomal-associated protein 25 OS=Rattus norvegicus OX=10116 GN=Snap25 PE=1 SV=1 (P60881)	P60881 [3]	23 kDa
Synaptosomal-associated protein 25 OS=Rattus norvegicus OX=10116 GN=Snap25 PE=1 SV=1	P60881	23 kDa
Synaptosomal-associated protein OS=Rattus norvegicus OX=10116 GN=Snap25 PE=3 SV=1	A0A0G2K3F2	23 kDa
Isoform 2 of Synaptosomal-associated protein 25 OS=Rattus norvegicus OX=10116 GN=Snap25	P60881-2	23 kDa
Carbonic anhydrase 14 OS=Rattus norvegicus OX=10116 GN=Ca14 PE=1 SV=1	A2IBE0	38 kDa
Cathepsin B OS=Rattus norvegicus OX=10116 GN=Ctsb PE=1 SV=1	Q6IN22	38 kDa
Chaperonin subunit 8 (Theta) (Predicted), isoform CRA_a OS=Rattus norvegicus OX=10116 GN=Cct8 PE=1 SV=1	D4ACB8	60 kDa
Chromobox 1 OS=Rattus norvegicus OX=10116 GN=Cbx1 PE=1 SV=1	D4A3T3	21 kDa
RCG34610, isoform CRA_c OS=Rattus norvegicus OX=10116 GN=Srsf1 PE=1 SV=1	D4A9L2	28 kDa
Cluster of Alpha-synuclein OS=Rattus norvegicus OX=10116 GN=Snca PE=1 SV=1 (P37377)	P37377 [2]	15 kDa
Alpha-synuclein OS=Rattus norvegicus OX=10116 GN=Snca PE=1 SV=1	P37377	15 kDa
Truncated alpha synuclein isoform 41 OS=Rattus norvegicus OX=10116 PE=2 SV=1	A0A2Z5HTN7	4 kDa
Stress-induced-phosphoprotein 1 OS=Rattus norvegicus OX=10116 GN=Stip1 PE=1 SV=1	O35814	63 kDa
Cluster of Transcription elongation factor A (SII)-like 6 OS=Rattus norvegicus OX=10116 GN=Tceal6 PE=1 SV=1 (M0RBL8)	M0RBL8 [2]	22 kDa
Transcription elongation factor A (SII)-like 6 OS=Rattus norvegicus OX=10116 GN=Tceal6 PE=1 SV=1	M0RBL8	22 kDa
RCG20041, isoform CRA_a OS=Rattus norvegicus OX=10116 GN=Tceal5 PE=4 SV=1	M0RDJ7	22 kDa
Histidine triad nucleotide-binding protein 1 OS=Rattus norvegicus OX=10116 GN=Hint1 PE=1 SV=5	P62959	14 kDa
Cluster of GTP-binding nuclear protein Ran OS=Rattus norvegicus OX=10116 GN=Ran PE=1 SV=3 (P62828)	P62828 [3]	24 kDa
GTP-binding nuclear protein Ran OS=Rattus norvegicus OX=10116 GN=Ran PE=1 SV=3	P62828	24 kDa
GTP-binding nuclear protein Ran OS=Rattus norvegicus OX=10116 GN=RGD1306195 PE=2 SV=1	Q66H11	24 kDa
GTP-binding nuclear protein Ran, testis-specific isoform OS=Rattus norvegicus OX=10116 GN=Rasl2-9 PE=2 SV=1	Q8K586	24 kDa
Ubiquitin carboxyl-terminal hydrolase OS=Rattus norvegicus OX=10116 GN=Usp5 PE=1 SV=1	D3ZVQ0	96 kDa
Alanine--tRNA ligase, cytoplasmic OS=Rattus norvegicus OX=10116 GN=Aars1 PE=1 SV=3	P50475	107 kDa
ATP-binding cassette, subfamily A (ABC1), member 8a OS=Rattus norvegicus OX=10116 GN=Abca8a PE=1 SV=3	D3ZCF8	185 kDa
Cytochrome c oxidase subunit OS=Rattus norvegicus OX=10116 GN=Cox6b1 PE=1 SV=1	D3ZD09	10 kDa
Platelet-activating factor acetylhydrolase IB subunit beta OS=Rattus norvegicus OX=10116 GN=Pafah1b2 PE=1 SV=1	O35264	26 kDa
Vesicle amine transport 1-like OS=Rattus norvegicus OX=10116 GN=Vat1l PE=1 SV=2	M0R3N4	42 kDa
Cluster of Carbonyl reductase [NADPH] 1 OS=Rattus norvegicus OX=10116 GN=Cbr1 PE=1 SV=2 (P47727)	P47727 [3]	31 kDa
Carbonyl reductase [NADPH] 1 OS=Rattus norvegicus OX=10116 GN=Cbr1 PE=1 SV=2	P47727	31 kDa
Carbonyl reductase [NADPH] 1-like OS=Rattus norvegicus OX=10116 GN=LOC102556347 PE=1 SV=1	A0A0G2K658	36 kDa
Carbonyl reductase 3 OS=Rattus norvegicus OX=10116 GN=Cbr3 PE=1 SV=1	B2GV72	31 kDa
Receptor of activated protein C kinase 1 OS=Rattus norvegicus OX=10116 GN=Rack1 PE=1 SV=3	P63245	35 kDa
Cluster of Acyl-CoA-binding protein OS=Rattus norvegicus OX=10116 GN=Dbi PE=1 SV=3 (P11030)	P11030 [2]	10 kDa
Acyl-CoA-binding protein OS=Rattus norvegicus OX=10116 GN=Dbi PE=1 SV=3	P11030	10 kDa
Acyl-CoA-binding protein OS=Rattus norvegicus OX=10116 GN=Dbi PE=1 SV=1	Q6TXF3	66 kDa
Cluster of Macrophage migration inhibitory factor OS=Rattus norvegicus OX=10116 GN=Mif PE=4 SV=1 (A0A0F7RQL3)	A0A0F7RQL3 [2]	12 kDa
Macrophage migration inhibitory factor OS=Rattus norvegicus OX=10116 GN=Mif PE=4 SV=1	A0A0F7RQL3	12 kDa
Macrophage migration inhibitory factor OS=Rattus norvegicus OX=10116 GN=Mif PE=1 SV=4	P30904	12 kDa
T-complex protein 1 subunit alpha OS=Rattus norvegicus OX=10116 GN=Tcp1 PE=1 SV=1	P28480	60 kDa
Cluster of RB-binding protein 4, chromatin-remodeling factor OS=Rattus norvegicus OX=10116 GN=Rbbp4 PE=1 SV=1 (B5DFB2)	B5DFB2 [2]	48 kDa
RB-binding protein 4, chromatin-remodeling factor OS=Rattus norvegicus OX=10116 GN=Rbbp4 PE=1 SV=1	B5DFB2	48 kDa
Histone-binding protein RBBP7 OS=Rattus norvegicus OX=10116 GN=Rbbp7 PE=2 SV=1	Q71UF4	48 kDa
Cluster of Ankyrin 2 OS=Rattus norvegicus OX=10116 GN=Ank2 PE=1 SV=3 (F1LM42)	F1LM42 [6]	431 kDa
Ankyrin 2 OS=Rattus norvegicus OX=10116 GN=Ank2 PE=1 SV=3	F1LM42	431 kDa
Ankyrin 2 OS=Rattus norvegicus OX=10116 GN=Ank2 PE=1 SV=1	A0A0G2KBB9	434 kDa
Ankyrin 2 OS=Rattus norvegicus OX=10116 GN=Ank2 PE=1 SV=3	F1LZM2	48 kDa
Ankyrin-3 OS=Rattus norvegicus OX=10116 GN=Ank3 PE=1 SV=3	O70511	284 kDa
AFG3-like matrix AAA peptidase subunit 2 OS=Rattus norvegicus OX=10116 GN=Afg3l2 PE=1 SV=1	F1LN92	89 kDa
Ankyrin-3 OS=Rattus norvegicus OX=10116 GN=Ank3 PE=1 SV=1	A0A0G2K2B9	202 kDa
T-complex protein 1 subunit delta OS=Rattus norvegicus OX=10116 GN=Cct4 PE=1 SV=3	Q7TPB1	58 kDa
Heterogeneous nuclear ribonucleoprotein H3 OS=Rattus norvegicus OX=10116 GN=Hnrnph3 PE=1 SV=1	D4ABK7	37 kDa
Nucleoside diphosphate kinase B OS=Rattus norvegicus OX=10116 GN=Nme2 PE=1 SV=1	P19804	17 kDa
NSFL1 cofactor p47 OS=Rattus norvegicus OX=10116 GN=Nsfl1c PE=1 SV=1	O35987	41 kDa
Calretinin OS=Rattus norvegicus OX=10116 GN=Calb2 PE=1 SV=1	P47728	31 kDa
Cluster of Serine/threonine-protein phosphatase 2A catalytic subunit alpha isoform OS=Rattus norvegicus OX=10116 GN=Ppp2ca PE=1 SV=1 (P63331)	P63331 [3]	36 kDa
Serine/threonine-protein phosphatase 2A catalytic subunit alpha isoform OS=Rattus norvegicus OX=10116 GN=Ppp2ca PE=1 SV=1	P63331	36 kDa
Serine/threonine-protein phosphatase 2A catalytic subunit beta isoform OS=Rattus norvegicus OX=10116 GN=Ppp2cb PE=2 SV=1	P62716	36 kDa
Serine/threonine-protein phosphatase OS=Rattus norvegicus OX=10116 GN=Ppp4c PE=1 SV=1	G3V8M5	35 kDa
Heterogeneous nuclear ribonucleoprotein U-like 2 OS=Rattus norvegicus OX=10116 GN=Hnrnpul2 PE=1 SV=1	D4ABT8	85 kDa
Cluster of DNA-(apurinic or apyrimidinic site) lyase (Fragment) OS=Rattus norvegicus OX=10116 GN=Apex PE=2 SV=1 (Q99PF3)	Q99PF3 [2]	32 kDa
DNA-(apurinic or apyrimidinic site) lyase (Fragment) OS=Rattus norvegicus OX=10116 GN=Apex PE=2 SV=1	Q99PF3	32 kDa
DNA-(apurinic or apyrimidinic site) lyase OS=Rattus norvegicus OX=10116 GN=Apex1 PE=1 SV=2	P43138	36 kDa
Cluster of Phosphoserine aminotransferase OS=Rattus norvegicus OX=10116 GN=Psat1 PE=2 SV=1 (Q68FU2)	Q68FU2 [3]	41 kDa
Phosphoserine aminotransferase OS=Rattus norvegicus OX=10116 GN=Psat1 PE=2 SV=1	Q68FU2	41 kDa
Phosphoserine aminotransferase OS=Rattus norvegicus OX=10116 GN=Psat1 PE=1 SV=1	A0A0G2K931 (+1)	41 kDa
Cluster of Glutaminase kidney isoform, mitochondrial OS=Rattus norvegicus OX=10116 GN=Gls PE=1 SV=1 (A0A0G2K1T0)	A0A0G2K1T0 [2]	74 kDa
Glutaminase kidney isoform, mitochondrial OS=Rattus norvegicus OX=10116 GN=Gls PE=1 SV=1	A0A0G2K1T0	74 kDa
Glutaminase kidney isoform, mitochondrial OS=Rattus norvegicus OX=10116 GN=Gls PE=1 SV=1	A0A0G2KAN7	66 kDa
Retinol-binding protein 1 OS=Rattus norvegicus OX=10116 GN=Rbp1 PE=1 SV=2	P02696	16 kDa
Cluster of Solute carrier family 12 member 5 OS=Rattus norvegicus OX=10116 GN=Slc12a5 PE=1 SV=2 (Q63633)	Q63633 [4]	126 kDa
Solute carrier family 12 member 5 OS=Rattus norvegicus OX=10116 GN=Slc12a5 PE=1 SV=2	Q63633	126 kDa
Solute carrier family 12 member 5 OS=Rattus norvegicus OX=10116 GN=Slc12a5 PE=1 SV=3	F1LNP4	126 kDa
RCG27287, isoform CRA_b OS=Rattus norvegicus OX=10116 GN=Slc12a6 PE=1 SV=1	A0A0G2K6T0	122 kDa
Solute carrier family 12 member 4 OS=Rattus norvegicus OX=10116 GN=Slc12a4 PE=1 SV=1	Q63632	121 kDa
Grn protein OS=Rattus norvegicus OX=10116 GN=Grn PE=2 SV=1	Q6IN42	55 kDa
Cluster of Radixin OS=Rattus norvegicus OX=10116 GN=Rdx PE=2 SV=1 (Q5PQK5)	Q5PQK5 [5]	69 kDa
Radixin OS=Rattus norvegicus OX=10116 GN=Rdx PE=2 SV=1	Q5PQK5	69 kDa
Ezrin OS=Rattus norvegicus OX=10116 GN=Ezr PE=1 SV=1	A0A0G2K890	69 kDa
Moesin OS=Rattus norvegicus OX=10116 GN=Msn PE=1 SV=1	A0A096MK30 (+1)	68 kDa
Radixin OS=Rattus norvegicus OX=10116 GN=Rdx PE=1 SV=2	E9PT65	68 kDa
Mitochondria-localized glutamic acid-rich protein OS=Rattus norvegicus OX=10116 GN=Mgarp PE=1 SV=1	D4A4W7	29 kDa
Cluster of ADP-ribosylation factor-like protein 3 OS=Rattus norvegicus OX=10116 GN=Arl3 PE=1 SV=2 (F8WG91)	F8WG91 [2]	21 kDa
ADP-ribosylation factor-like protein 3 OS=Rattus norvegicus OX=10116 GN=Arl3 PE=1 SV=2	F8WG91	21 kDa
ADP-ribosylation factor-like protein 3 OS=Rattus norvegicus OX=10116 GN=Arl3 PE=1 SV=2	P37996	20 kDa
RNA-splicing ligase RtcB homolog OS=Rattus norvegicus OX=10116 GN=Rtcb PE=2 SV=1	Q6AYT3	55 kDa
Cluster of Heterogeneous nuclear ribonucleoprotein C OS=Rattus norvegicus OX=10116 GN=Hnrnpc PE=1 SV=1 (A0A0G2JXW4)	A0A0G2JXW4 [4]	34 kDa
Heterogeneous nuclear ribonucleoprotein C OS=Rattus norvegicus OX=10116 GN=Hnrnpc PE=1 SV=1	A0A0G2JXW4	34 kDa
Heterogeneous nuclear ribonucleoprotein C OS=Rattus norvegicus OX=10116 GN=LOC100911576 PE=1 SV=1	A0A0G2K7B3 (+2)	33 kDa
Cluster of Destrin OS=Rattus norvegicus OX=10116 GN=Dstn PE=1 SV=3 (Q7M0E3)	Q7M0E3 [2]	19 kDa
Destrin OS=Rattus norvegicus OX=10116 GN=Dstn PE=1 SV=3	Q7M0E3	19 kDa
ADF-H domain-containing protein OS=Rattus norvegicus OX=10116 PE=3 SV=2	D4A315	19 kDa
Cluster of DNA damage-binding protein 1 OS=Rattus norvegicus OX=10116 GN=Ddb1 PE=1 SV=1 (G3V8T4)	G3V8T4 [2]	127 kDa
DNA damage-binding protein 1 OS=Rattus norvegicus OX=10116 GN=Ddb1 PE=1 SV=1	G3V8T4	127 kDa
DNA damage-binding protein 1 OS=Rattus norvegicus OX=10116 GN=Ddb1 PE=1 SV=1	Q9ESW0	127 kDa
Fatty acid synthase OS=Rattus norvegicus OX=10116 GN=Fasn PE=1 SV=3	P12785	273 kDa
Splicing factor 3b, subunit 3 OS=Rattus norvegicus OX=10116 GN=Sf3b3 PE=1 SV=2	E9PT66	136 kDa
Calmodulin regulator protein PCP4 OS=Rattus norvegicus OX=10116 GN=Pcp4 PE=1 SV=2	P63055	7 kDa
Chromosome segregation 1-like OS=Rattus norvegicus OX=10116 GN=Cse1l PE=1 SV=1	D3ZPR0	110 kDa
Cluster of Isoform 2 of Microtubule-associated protein 6 OS=Rattus norvegicus OX=10116 GN=Map6 (Q63560-2)	Q63560-2 [2]	71 kDa
Isoform 2 of Microtubule-associated protein 6 OS=Rattus norvegicus OX=10116 GN=Map6	Q63560-2	71 kDa
Microtubule-associated protein 6 OS=Rattus norvegicus OX=10116 GN=Map6 PE=1 SV=1	Q63560	100 kDa
Cluster of Hydroxyacyl glutathione hydrolase OS=Rattus norvegicus OX=10116 GN=Hagh PE=1 SV=2 (F1LQI1)	F1LQI1 [3]	34 kDa
Hydroxyacyl glutathione hydrolase OS=Rattus norvegicus OX=10116 GN=Hagh PE=1 SV=2	F1LQI1	34 kDa
Hydroxyacylglutathione hydrolase, mitochondrial OS=Rattus norvegicus OX=10116 GN=Hagh PE=1 SV=2	O35952 (+1)	34 kDa
Protein SET OS=Rattus norvegicus OX=10116 GN=Set PE=2 SV=2	Q63945	33 kDa
Aldo-keto reductase family 1 member A1 OS=Rattus norvegicus OX=10116 GN=Akr1a1 PE=1 SV=2	P51635	37 kDa
Sodium/potassium-transporting ATPase subunit beta-1 OS=Rattus norvegicus OX=10116 GN=Atp1b1 PE=1 SV=1	P07340	35 kDa
Dihydrolipoyl dehydrogenase, mitochondrial OS=Rattus norvegicus OX=10116 GN=Dld PE=1 SV=1	Q6P6R2	54 kDa
Peripherin-2 OS=Rattus norvegicus OX=10116 GN=Prph2 PE=2 SV=1	P17438	39 kDa
Alpha glucosidase 2 alpha neutral subunit (Predicted) OS=Rattus norvegicus OX=10116 GN=Ganab PE=1 SV=1	D3ZAN3	91 kDa
Chloride intracellular channel protein OS=Rattus norvegicus OX=10116 GN=Clic6 PE=1 SV=1	A0A0G2JTB6	65 kDa
Cluster of Cyclic nucleotide-gated channel beta subunit OS=Rattus norvegicus OX=10116 GN=Cngb1 PE=2 SV=1 (O35788)	O35788 [2]	151 kDa
Cyclic nucleotide-gated channel beta subunit OS=Rattus norvegicus OX=10116 GN=Cngb1 PE=2 SV=1	O35788	151 kDa
Cyclic nucleotide-gated channel subunit beta 1 OS=Rattus norvegicus OX=10116 GN=Cngb1 PE=4 SV=1	A0A0G2JXF2	33 kDa
Stress-70 protein, mitochondrial OS=Rattus norvegicus OX=10116 GN=Hspa9 PE=1 SV=1	F1M953	74 kDa
Translationally-controlled tumor protein OS=Rattus norvegicus OX=10116 GN=Tpt1 PE=1 SV=1	P63029	19 kDa
Alpha actinin 4 (Fragment) OS=Rattus norvegicus OX=10116 PE=2 SV=1	Q99MI8	63 kDa
40S ribosomal protein SA OS=Rattus norvegicus OX=10116 GN=Rpsa PE=1 SV=3	P38983	33 kDa
Cluster of Myosin light polypeptide 6 OS=Rattus norvegicus OX=10116 GN=Myl6 PE=1 SV=1 (A0A0G2K6J5)	A0A0G2K6J5 [2]	17 kDa
Myosin light polypeptide 6 OS=Rattus norvegicus OX=10116 GN=Myl6 PE=1 SV=1	A0A0G2K6J5	17 kDa
Similar to Myosin light chain 1 slow a (Predicted) OS=Rattus norvegicus OX=10116 GN=RGD1560334_predicted PE=4 SV=1	D3ZHA7	23 kDa
ATPase, H+ transporting, V1 subunit E isoform 1, isoform CRA_a OS=Rattus norvegicus OX=10116 GN=Atp6v1e1 PE=1 SV=1	G3V7L8	26 kDa
Isocitrate dehydrogenase [NADP] cytoplasmic OS=Rattus norvegicus OX=10116 GN=Idh1 PE=1 SV=1	P41562	47 kDa
Ceruloplasmin OS=Rattus norvegicus OX=10116 GN=Cp PE=1 SV=1	G3V7K3	121 kDa
Aminopeptidase OS=Rattus norvegicus OX=10116 GN=Npepps PE=1 SV=1	F1M9V7	103 kDa
Cluster of Clathrin light chain OS=Rattus norvegicus OX=10116 GN=Clta PE=2 SV=1 (Q5PPP1)	Q5PPP1 [3]	24 kDa
Clathrin light chain OS=Rattus norvegicus OX=10116 GN=Clta PE=2 SV=1	Q5PPP1	24 kDa
Clathrin light chain OS=Rattus norvegicus OX=10116 GN=Clta PE=1 SV=1	A0A0G2JYW3	26 kDa
Clathrin light chain A OS=Rattus norvegicus OX=10116 GN=Clta PE=1 SV=1	P08081	27 kDa
Eukaryotic translation initiation factor 4B OS=Rattus norvegicus OX=10116 GN=Eif4b PE=1 SV=1	Q5RKG9	69 kDa
Sodium/potassium-transporting ATPase subunit beta OS=Rattus norvegicus OX=10116 GN=Atp1b2 PE=1 SV=1	Q5M9H4	33 kDa
Peroxiredoxin-6 OS=Rattus norvegicus OX=10116 GN=Prdx6 PE=1 SV=3	O35244	25 kDa
Arginyl aminopeptidase (Aminopeptidase B) OS=Rattus norvegicus OX=10116 GN=Rnpep PE=2 SV=1	Q6P7D2	73 kDa
Cluster of Fascin OS=Rattus norvegicus OX=10116 GN=Fscn1 PE=3 SV=1 (A0A0G2KAM4)	A0A0G2KAM4 [2]	54 kDa
Fascin OS=Rattus norvegicus OX=10116 GN=Fscn1 PE=3 SV=1	A0A0G2KAM4	54 kDa
Fascin OS=Rattus norvegicus OX=10116 GN=Fscn1 PE=1 SV=2	P85845	54 kDa
Importin 5 OS=Rattus norvegicus OX=10116 GN=Ipo5 PE=1 SV=1	D4A781	124 kDa
Alpha-2-macroglobulin OS=Rattus norvegicus OX=10116 GN=A2m PE=2 SV=2	P06238	164 kDa
Guanylate kinase 1 OS=Rattus norvegicus OX=10116 GN=Guk1 PE=1 SV=2	E9PTV0	24 kDa
Cytochrome c oxidase subunit 5A, mitochondrial OS=Rattus norvegicus OX=10116 GN=Cox5a PE=1 SV=1	P11240	16 kDa
Cluster of Alpha-actinin-4 OS=Rattus norvegicus OX=10116 GN=Actn4 PE=1 SV=2 (Q9QXQ0)	Q9QXQ0 [4]	105 kDa
Alpha-actinin-4 OS=Rattus norvegicus OX=10116 GN=Actn4 PE=1 SV=2	Q9QXQ0	105 kDa
Actn1 protein OS=Rattus norvegicus OX=10116 GN=Actn1 PE=1 SV=1	Q6GMN8 (+2)	103 kDa
Cluster of Basigin OS=Rattus norvegicus OX=10116 GN=Bsg PE=2 SV=1 (Q6GT74)	Q6GT74 [2]	30 kDa
Basigin OS=Rattus norvegicus OX=10116 GN=Bsg PE=2 SV=1	Q6GT74	30 kDa
Basigin OS=Rattus norvegicus OX=10116 GN=Bsg PE=1 SV=2	P26453	42 kDa
Galectin-1 OS=Rattus norvegicus OX=10116 GN=Lgals1 PE=1 SV=2	P11762	15 kDa
Prothymosin alpha OS=Rattus norvegicus OX=10116 GN=Ptma PE=1 SV=2	P06302	12 kDa
Voltage-dependent anion-selective channel protein 2 OS=Rattus norvegicus OX=10116 GN=Vdac2 PE=1 SV=2	P81155	32 kDa
Rho GDP-dissociation inhibitor 1 OS=Rattus norvegicus OX=10116 GN=Arhgdia PE=1 SV=1	Q5XI73	23 kDa
Cluster of Ubiquitin-conjugating enzyme E2 V1 OS=Rattus norvegicus OX=10116 GN=LOC100912618 PE=1 SV=1 (D3ZFY8)	D3ZFY8 [3]	16 kDa
Ubiquitin-conjugating enzyme E2 V1 OS=Rattus norvegicus OX=10116 GN=LOC100912618 PE=1 SV=1	D3ZFY8	16 kDa
Ubiquitin-conjugating enzyme E2 variant 2 OS=Rattus norvegicus OX=10116 GN=Ube2v2 PE=1 SV=3	Q7M767	16 kDa
UBIQUITIN_CONJUGAT_2 domain-containing protein OS=Rattus norvegicus OX=10116 PE=4 SV=2	F1M227	15 kDa
Cluster of Branched-chain-amino-acid aminotransferase (Fragment) OS=Rattus norvegicus OX=10116 PE=2 SV=1 (Q9R170)	Q9R170 [2]	41 kDa
Branched-chain-amino-acid aminotransferase (Fragment) OS=Rattus norvegicus OX=10116 PE=2 SV=1	Q9R170	41 kDa
Branched-chain-amino-acid aminotransferase, cytosolic OS=Rattus norvegicus OX=10116 GN=Bcat1 PE=1 SV=1	P54690	46 kDa
Inositol-1-monophosphatase OS=Rattus norvegicus OX=10116 GN=Impa1 PE=1 SV=1	F1M978	30 kDa
Nucleosome assembly protein 1-like 4 OS=Rattus norvegicus OX=10116 GN=Nap1l4 PE=1 SV=1	A0A0H2UHZ2	44 kDa
T-complex protein 1 subunit gamma OS=Rattus norvegicus OX=10116 GN=Cct3 PE=1 SV=1	Q6P502	61 kDa
Protein kinase C substrate 80K-H OS=Rattus norvegicus OX=10116 GN=Prkcsh PE=1 SV=1	B1WC34	59 kDa
Cluster of Prostaglandin reductase 2 OS=Rattus norvegicus OX=10116 GN=Ptgr2 PE=2 SV=2 (Q5BK81)	Q5BK81 [2]	38 kDa
Prostaglandin reductase 2 OS=Rattus norvegicus OX=10116 GN=Ptgr2 PE=2 SV=2	Q5BK81	38 kDa
Isoform 2 of Prostaglandin reductase 2 OS=Rattus norvegicus OX=10116 GN=Ptgr2	Q5BK81-2	30 kDa
Uncharacterized protein OS=Rattus norvegicus OX=10116 PE=1 SV=3	F1LTJ5	263 kDa
Cluster of Isoform 3 of Heterogeneous nuclear ribonucleoprotein D0 OS=Rattus norvegicus OX=10116 GN=Hnrnpd (Q9JJ54-3)	Q9JJ54-3 [3]	33 kDa
Isoform 3 of Heterogeneous nuclear ribonucleoprotein D0 OS=Rattus norvegicus OX=10116 GN=Hnrnpd	Q9JJ54-3 (+1)	33 kDa
Isoform 2 of Heterogeneous nuclear ribonucleoprotein D0 OS=Rattus norvegicus OX=10116 GN=Hnrnpd	Q9JJ54-2	36 kDa
Cluster of Glycogen phosphorylase, brain form (Fragment) OS=Rattus norvegicus OX=10116 GN=Pygb PE=1 SV=3 (P53534)	P53534 [4]	96 kDa
Glycogen phosphorylase, brain form (Fragment) OS=Rattus norvegicus OX=10116 GN=Pygb PE=1 SV=3	P53534	96 kDa
Alpha-1,4 glucan phosphorylase OS=Rattus norvegicus OX=10116 GN=Pygb PE=1 SV=2	G3V6Y6	97 kDa
Alpha-1,4 glucan phosphorylase OS=Rattus norvegicus OX=10116 GN=Pygm PE=1 SV=1	G3V8V3	97 kDa
Glycogen phosphorylase, muscle form OS=Rattus norvegicus OX=10116 GN=Pygm PE=1 SV=5	P09812	97 kDa
Cluster of Myelin expression factor 2 OS=Rattus norvegicus OX=10116 GN=Myef2 PE=1 SV=1 (D4AEI5)	D4AEI5 [2]	63 kDa
Myelin expression factor 2 OS=Rattus norvegicus OX=10116 GN=Myef2 PE=1 SV=1	D4AEI5	63 kDa
Myelin expression factor 2 OS=Rattus norvegicus OX=10116 GN=Myef2 PE=1 SV=1	A0A0G2K402	63 kDa
Protein disulfide-isomerase A6 OS=Rattus norvegicus OX=10116 GN=Pdia6 PE=1 SV=1	A0A0G2JSZ5	49 kDa
Cluster of S-adenosylhomocysteine hydrolase-like protein 1 OS=Rattus norvegicus OX=10116 GN=Ahcyl1 PE=1 SV=2 (B5DFN2)	B5DFN2 [2]	54 kDa
S-adenosylhomocysteine hydrolase-like protein 1 OS=Rattus norvegicus OX=10116 GN=Ahcyl1 PE=1 SV=2	B5DFN2	54 kDa
Adenosylhomocysteinase-like 2 OS=Rattus norvegicus OX=10116 GN=Ahcyl2 PE=1 SV=3	D3ZWL6	67 kDa
60S acidic ribosomal protein P1 OS=Rattus norvegicus OX=10116 GN=Rplp1 PE=3 SV=1	P19944	11 kDa
Catenin (Cadherin associated protein), beta 1, isoform CRA_a OS=Rattus norvegicus OX=10116 GN=Ctnnb1 PE=1 SV=1	A0A0G2JT93	85 kDa
Cluster of Isoform C of Plasma membrane calcium-transporting ATPase 1 OS=Rattus norvegicus OX=10116 GN=Atp2b1 (P11505-4)	P11505-4 [8]	138 kDa
Isoform C of Plasma membrane calcium-transporting ATPase 1 OS=Rattus norvegicus OX=10116 GN=Atp2b1	P11505-4	138 kDa
Isoform XF of Plasma membrane calcium-transporting ATPase 3 OS=Rattus norvegicus OX=10116 GN=Atp2b3	Q64568-11	124 kDa
Isoform XE of Plasma membrane calcium-transporting ATPase 3 OS=Rattus norvegicus OX=10116 GN=Atp2b3	Q64568-9	128 kDa
Isoform YC of Plasma membrane calcium-transporting ATPase 2 OS=Rattus norvegicus OX=10116 GN=Atp2b2	P11506-11	131 kDa
Isoform WB of Plasma membrane calcium-transporting ATPase 2 OS=Rattus norvegicus OX=10116 GN=Atp2b2	P11506-1	138 kDa
Isoform ZB of Plasma membrane calcium-transporting ATPase 2 OS=Rattus norvegicus OX=10116 GN=Atp2b2	P11506-8	134 kDa
Plasma membrane calcium-transporting ATPase 4 OS=Rattus norvegicus OX=10116 GN=Atp2b4 PE=1 SV=1	Q64542	133 kDa
Isoform XA of Plasma membrane calcium-transporting ATPase 4 OS=Rattus norvegicus OX=10116 GN=Atp2b4	Q64542-2	129 kDa
Guanine nucleotide-binding protein subunit beta-5 OS=Rattus norvegicus OX=10116 GN=Gnb5 PE=2 SV=1	P62882	39 kDa
Hepatoma-derived growth factor OS=Rattus norvegicus OX=10116 GN=Hdgf PE=1 SV=2	Q8VHK7	26 kDa
Elongation factor 1-gamma OS=Rattus norvegicus OX=10116 GN=Eef1g PE=2 SV=3	Q68FR6	50 kDa
Nucleoside diphosphate kinase A OS=Rattus norvegicus OX=10116 GN=Nme1 PE=1 SV=1	Q05982	17 kDa
SUMO-activating enzyme subunit 1 OS=Rattus norvegicus OX=10116 GN=Sae1 PE=2 SV=1	Q6AXQ0	39 kDa
Cluster of Transgelin-3 OS=Rattus norvegicus OX=10116 GN=Tagln3 PE=1 SV=2 (P37805)	P37805 [2]	23 kDa
Transgelin-3 OS=Rattus norvegicus OX=10116 GN=Tagln3 PE=1 SV=2	P37805	23 kDa
Transgelin OS=Rattus norvegicus OX=10116 GN=Tagln3 PE=1 SV=1	A0A0G2K6I5	25 kDa
CArG-binding factor A OS=Rattus norvegicus OX=10116 GN=Hnrnpab PE=1 SV=1	Q9QX80	31 kDa
Fumarate hydratase, mitochondrial OS=Rattus norvegicus OX=10116 GN=Fh PE=1 SV=2	P14408 (+1)	54 kDa
Cluster of Complexin-2 OS=Rattus norvegicus OX=10116 GN=Cplx2 PE=1 SV=1 (P84087)	P84087 [2]	15 kDa
Complexin-2 OS=Rattus norvegicus OX=10116 GN=Cplx2 PE=1 SV=1	P84087	15 kDa
Complexin-1 OS=Rattus norvegicus OX=10116 GN=Cplx1 PE=1 SV=1	P63041	15 kDa
ATP synthase-coupling factor 6, mitochondrial OS=Rattus norvegicus OX=10116 GN=Atp5pf PE=1 SV=1	P21571	12 kDa
Cluster of Proteasome subunit beta OS=Rattus norvegicus OX=10116 GN=LOC100360846 PE=3 SV=1 (A0A0G2JSL0)	A0A0G2JSL0 [2]	25 kDa
Proteasome subunit beta OS=Rattus norvegicus OX=10116 GN=LOC100360846 PE=3 SV=1	A0A0G2JSL0	25 kDa
Proteasome subunit beta type-6 OS=Rattus norvegicus OX=10116 GN=Psmb6 PE=1 SV=3	P28073	25 kDa
Cluster of High mobility group protein B2 OS=Rattus norvegicus OX=10116 GN=Hmgb2 PE=2 SV=2 (P52925)	P52925 [2]	24 kDa
High mobility group protein B2 OS=Rattus norvegicus OX=10116 GN=Hmgb2 PE=2 SV=2	P52925	24 kDa
Similar to High mobility group protein 2 (HMG-2) OS=Rattus norvegicus OX=10116 GN=RGD1559962 PE=4 SV=2	D3ZN59	24 kDa
Myotrophin OS=Rattus norvegicus OX=10116 GN=Mtpn PE=1 SV=2	P62775	13 kDa
Zero beta-globin (Fragment) OS=Rattus norvegicus OX=10116 PE=3 SV=1	Q63011	16 kDa
Cytosolic non-specific dipeptidase OS=Rattus norvegicus OX=10116 GN=Cndp2 PE=1 SV=1	Q6Q0N1	53 kDa
Glutamate dehydrogenase 1, mitochondrial OS=Rattus norvegicus OX=10116 GN=Glud1 PE=1 SV=2	P10860	61 kDa
Annexin A1 OS=Rattus norvegicus OX=10116 GN=Anxa1 PE=1 SV=2	P07150	39 kDa
Receptor expression-enhancing protein 6 OS=Rattus norvegicus OX=10116 GN=Reep6 PE=2 SV=1	Q5XI60	23 kDa
V-type proton ATPase subunit C 1 OS=Rattus norvegicus OX=10116 GN=Atp6v1c1 PE=2 SV=1	Q5FVI6	44 kDa
Coactosin-like protein OS=Rattus norvegicus OX=10116 GN=Cotl1 PE=1 SV=1	B0BNA5	16 kDa
6-phosphogluconolactonase OS=Rattus norvegicus OX=10116 GN=Pgls PE=1 SV=1	G3V8D5	31 kDa
Secernin-2 OS=Rattus norvegicus OX=10116 GN=Scrn2 PE=2 SV=1	Q6AYR8	47 kDa
Cluster of 4-trimethylaminobutyraldehyde dehydrogenase OS=Rattus norvegicus OX=10116 GN=Aldh9a1 PE=1 SV=1 (Q9JLJ3)	Q9JLJ3 [2]	54 kDa
4-trimethylaminobutyraldehyde dehydrogenase OS=Rattus norvegicus OX=10116 GN=Aldh9a1 PE=1 SV=1	Q9JLJ3	54 kDa
4-trimethylaminobutyraldehyde dehydrogenase OS=Rattus norvegicus OX=10116 GN=Aldh9a1 PE=1 SV=1	A0A0G2JSI1	54 kDa
Succinate dehydrogenase (quinone) (Fragment) OS=Rattus norvegicus OX=10116 GN=SDHA PE=2 SV=1	Q0QF18	61 kDa
Translin OS=Rattus norvegicus OX=10116 GN=Tsn PE=1 SV=1	A0A1B0GWQ7	32 kDa
Succinate-semialdehyde dehydrogenase OS=Rattus norvegicus OX=10116 GN=Aldh5a1 PE=1 SV=1	G3V945	56 kDa
Pyruvate dehydrogenase E1 component subunit beta OS=Rattus norvegicus OX=10116 GN=Pdhb PE=1 SV=1	A0A0G2KAM3	46 kDa
Poly(rC)-binding protein 4 OS=Rattus norvegicus OX=10116 GN=Pcbp4 PE=4 SV=1	D3ZCS3	41 kDa
NSF attachment protein gamma OS=Rattus norvegicus OX=10116 GN=Napg PE=1 SV=1	A0A0G2K350	35 kDa
Sodium- and chloride-dependent GABA transporter 1 OS=Rattus norvegicus OX=10116 GN=Slc6a1 PE=1 SV=1	P23978	67 kDa
Stathmin OS=Rattus norvegicus OX=10116 GN=Stmn1 PE=1 SV=2	P13668	17 kDa
Cluster of Alpha-centractin OS=Rattus norvegicus OX=10116 GN=Actr1a PE=1 SV=1 (P85515)	P85515 [2]	43 kDa
Alpha-centractin OS=Rattus norvegicus OX=10116 GN=Actr1a PE=1 SV=1	P85515	43 kDa
ARP1 actin-related protein 1 homolog B (Yeast) OS=Rattus norvegicus OX=10116 GN=Actr1b PE=1 SV=1	B2RYJ7	42 kDa
Cluster of V-type proton ATPase subunit a OS=Rattus norvegicus OX=10116 GN=Atp6v0a1 PE=1 SV=1 (Q2I6B2)	Q2I6B2 [2]	96 kDa
V-type proton ATPase subunit a OS=Rattus norvegicus OX=10116 GN=Atp6v0a1 PE=1 SV=1	Q2I6B2	96 kDa
V-type proton ATPase 116 kDa subunit a isoform 1 OS=Rattus norvegicus OX=10116 GN=Atp6v0a1 PE=2 SV=1	P25286	96 kDa
Cluster of Cysteine-rich protein 2 OS=Rattus norvegicus OX=10116 GN=Crip2 PE=2 SV=1 (P36201)	P36201 [2]	23 kDa
Cysteine-rich protein 2 OS=Rattus norvegicus OX=10116 GN=Crip2 PE=2 SV=1	P36201	23 kDa
Uncharacterized protein OS=Rattus norvegicus OX=10116 PE=4 SV=2	D4ACX1	22 kDa
T-complex protein 1 subunit eta OS=Rattus norvegicus OX=10116 GN=Cct7 PE=1 SV=1	D4AC23	60 kDa
Drebrin-like protein OS=Rattus norvegicus OX=10116 GN=Dbnl PE=1 SV=1	Q9JHL4	49 kDa
N(G),N(G)-dimethylarginine dimethylaminohydrolase 1 OS=Rattus norvegicus OX=10116 GN=Ddah1 PE=1 SV=3	O08557	31 kDa
Mannose-6-phosphate isomerase OS=Rattus norvegicus OX=10116 GN=Mpi PE=2 SV=1	Q68FX1	46 kDa
Adenine phosphoribosyltransferase OS=Rattus norvegicus OX=10116 GN=Aprt PE=1 SV=1	P36972	20 kDa
60S acidic ribosomal protein P0 OS=Rattus norvegicus OX=10116 GN=Rplp0 PE=1 SV=2	P19945	34 kDa
Alpha-soluble NSF attachment protein OS=Rattus norvegicus OX=10116 GN=Napa PE=1 SV=2	P54921	33 kDa
SUMO-activating enzyme subunit 2 OS=Rattus norvegicus OX=10116 GN=Uba2 PE=1 SV=3	F1LS72	66 kDa
Cluster of Keratin, type I cytoskeletal 10 OS=Rattus norvegicus OX=10116 GN=Krt10 PE=3 SV=1 (Q6IFW6)	Q6IFW6 [16]	57 kDa
Keratin, type I cytoskeletal 10 OS=Rattus norvegicus OX=10116 GN=Krt10 PE=3 SV=1	Q6IFW6	57 kDa
Keratin, type I cytoskeletal 15 OS=Rattus norvegicus OX=10116 GN=Krt15 PE=1 SV=1	Q6IFV3	49 kDa
Keratin, type I cytoskeletal 17 OS=Rattus norvegicus OX=10116 GN=Krt17 PE=1 SV=1	Q6IFU8	48 kDa
Keratin, type I cytoskeletal 19 OS=Rattus norvegicus OX=10116 GN=Krt19 PE=1 SV=2	Q63279	45 kDa
Keratin, type I cytoskeletal 14 OS=Rattus norvegicus OX=10116 GN=Krt14 PE=2 SV=1	Q6IFV1	53 kDa
Keratin, type I cytoskeletal 18 OS=Rattus norvegicus OX=10116 GN=Krt18 PE=1 SV=3	Q5BJY9	48 kDa
Keratin, type I cytoskeletal 25 OS=Rattus norvegicus OX=10116 GN=Krt25 PE=3 SV=1	Q6IFX0	49 kDa
Keratin, type I cytoskeletal 27 OS=Rattus norvegicus OX=10116 GN=Krt27 PE=3 SV=1	Q6IFW8	49 kDa
Keratin, type I cytoskeletal 13 OS=Rattus norvegicus OX=10116 GN=Krt13 PE=3 SV=1	Q6IFV4	48 kDa
Keratin, type I cytoskeletal 42 OS=Rattus norvegicus OX=10116 GN=Krt42 PE=3 SV=1	Q6IFU7	50 kDa
Keratin 28 OS=Rattus norvegicus OX=10116 GN=Krt28 PE=2 SV=1	Q6IFW7	41 kDa
Keratin, type I cytoskeletal 40 OS=Rattus norvegicus OX=10116 GN=Krt40 PE=3 SV=1	Q6IFW2	48 kDa
Keratin 36 OS=Rattus norvegicus OX=10116 GN=Krt36 PE=2 SV=1	Q6IFV5	52 kDa
Keratin 32 (Fragment) OS=Rattus norvegicus OX=10116 GN=Krt32 PE=3 SV=1	A0A096MJE0 (+1)	47 kDa
Keratin, type I cytoskeletal 24 OS=Rattus norvegicus OX=10116 GN=Krt24 PE=3 SV=1	Q6IFX1	52 kDa
Cluster of Glycerol-3-phosphate dehydrogenase [NAD(+)], cytoplasmic OS=Rattus norvegicus OX=10116 GN=Gpd1 PE=1 SV=4 (O35077)	O35077 [2]	37 kDa
Glycerol-3-phosphate dehydrogenase [NAD(+)], cytoplasmic OS=Rattus norvegicus OX=10116 GN=Gpd1 PE=1 SV=4	O35077	37 kDa
Glycerol-3-phosphate dehydrogenase [NAD(+)] OS=Rattus norvegicus OX=10116 GN=Gpd1l PE=1 SV=1	D3ZAP9	38 kDa
Prostaglandin reductase 1 OS=Rattus norvegicus OX=10116 GN=Ptgr1 PE=2 SV=3	P97584	36 kDa
Synaptic vesicle membrane protein VAT-1 homolog OS=Rattus norvegicus OX=10116 GN=Vat1 PE=1 SV=1	Q3MIE4	43 kDa
Rod outer segment membrane protein 1 OS=Rattus norvegicus OX=10116 GN=Rom1 PE=2 SV=1	Q5PPM7	37 kDa
Cluster of Alpha-internexin OS=Rattus norvegicus OX=10116 GN=Ina PE=1 SV=1 (G3V8Q2)	G3V8Q2 [2]	56 kDa
Alpha-internexin OS=Rattus norvegicus OX=10116 GN=Ina PE=1 SV=1	G3V8Q2	56 kDa
Neurofilament medium polypeptide OS=Rattus norvegicus OX=10116 GN=Nefm PE=1 SV=3	G3V7S2	96 kDa
Cluster of Actin-related protein 3 OS=Rattus norvegicus OX=10116 GN=Actr3 PE=1 SV=1 (Q4V7C7)	Q4V7C7 [2]	47 kDa
Actin-related protein 3 OS=Rattus norvegicus OX=10116 GN=Actr3 PE=1 SV=1	Q4V7C7	47 kDa
Actin-related protein 3B OS=Rattus norvegicus OX=10116 GN=Actr3b PE=3 SV=2	F1LY09	36 kDa
Cluster of Eukaryotic translation initiation factor 5A-1 OS=Rattus norvegicus OX=10116 GN=Eif5a PE=1 SV=3 (Q3T1J1)	Q3T1J1 [3]	17 kDa
Eukaryotic translation initiation factor 5A-1 OS=Rattus norvegicus OX=10116 GN=Eif5a PE=1 SV=3	Q3T1J1	17 kDa
Eukaryotic translation initiation factor 5A OS=Rattus norvegicus OX=10116 GN=Eif5a2 PE=3 SV=1	G3V7J7	17 kDa
Eukaryotic translation initiation factor 5A isoform II (Fragment) OS=Rattus norvegicus OX=10116 GN=Eif5a2 PE=4 SV=1	Q8VHU8	5 kDa
Cluster of AIP1, isoform CRA_a OS=Rattus norvegicus OX=10116 GN=Dpy30 PE=1 SV=1 (G3V946)	G3V946 [2]	11 kDa
AIP1, isoform CRA_a OS=Rattus norvegicus OX=10116 GN=Dpy30 PE=1 SV=1	G3V946	11 kDa
Protein dpy-30 homolog OS=Rattus norvegicus OX=10116 GN=Dpy30 PE=1 SV=1	Q8K3E7	11 kDa
Eukaryotic translation initiation factor 4H OS=Rattus norvegicus OX=10116 GN=Eif4h PE=1 SV=1	Q5XI72	27 kDa
Cluster of Heterogeneous nuclear ribonucleoprotein D-like OS=Rattus norvegicus OX=10116 GN=Hnrnpdl PE=1 SV=1 (Q3SWU3)	Q3SWU3 [2]	35 kDa
Heterogeneous nuclear ribonucleoprotein D-like OS=Rattus norvegicus OX=10116 GN=Hnrnpdl PE=1 SV=1	Q3SWU3	35 kDa
Heterogeneous nuclear ribonucleoprotein D-like OS=Rattus norvegicus OX=10116 GN=Hnrnpdl PE=1 SV=1	A0A0G2KAZ7	46 kDa
Cluster of Calcium-dependent secretion activator 1 OS=Rattus norvegicus OX=10116 GN=Cadps PE=1 SV=1 (Q62717)	Q62717 [3]	146 kDa
Calcium-dependent secretion activator 1 OS=Rattus norvegicus OX=10116 GN=Cadps PE=1 SV=1	Q62717	146 kDa
Calcium-dependent secretion activator 1 OS=Rattus norvegicus OX=10116 GN=Cadps PE=1 SV=3	F1LLX6	130 kDa
Calcium-dependent secretion activator 2 OS=Rattus norvegicus OX=10116 GN=Cadps2 PE=4 SV=3	F1LWT1	137 kDa
Cluster of 40S ribosomal protein S12 OS=Rattus norvegicus OX=10116 GN=LOC100360573 PE=3 SV=3 (D3ZHB3)	D3ZHB3 [3]	15 kDa
40S ribosomal protein S12 OS=Rattus norvegicus OX=10116 GN=LOC100360573 PE=3 SV=3	D3ZHB3	15 kDa
40S ribosomal protein S12 OS=Rattus norvegicus OX=10116 GN=Rps12 PE=1 SV=2	P63324	15 kDa
40S ribosomal protein S12 OS=Rattus norvegicus OX=10116 PE=3 SV=1	D3ZEB8	14 kDa
Glutathione S-transferase Mu 5 OS=Rattus norvegicus OX=10116 GN=Gstm5 PE=1 SV=3	Q9Z1B2	27 kDa
Cluster of Isoform HMG-Y of High mobility group protein HMG-I/HMG-Y OS=Rattus norvegicus OX=10116 GN=Hmga1 (Q8K585-2)	Q8K585-2 [2]	11 kDa
Isoform HMG-Y of High mobility group protein HMG-I/HMG-Y OS=Rattus norvegicus OX=10116 GN=Hmga1	Q8K585-2	11 kDa
High mobility group protein HMG-I/HMG-Y OS=Rattus norvegicus OX=10116 GN=Hmga1 PE=1 SV=3	Q8K585	12 kDa
F-actin-capping protein subunit beta OS=Rattus norvegicus OX=10116 GN=Capzb PE=1 SV=1	Q5XI32	31 kDa
Cluster of Myosin heavy chain 2 OS=Rattus norvegicus OX=10116 GN=Myh4 PE=1 SV=1 (F1LMU0)	F1LMU0 [9]	223 kDa
Myosin heavy chain 2 OS=Rattus norvegicus OX=10116 GN=Myh4 PE=1 SV=1	F1LMU0	223 kDa
Myosin heavy chain 1 OS=Rattus norvegicus OX=10116 GN=Myh1 PE=1 SV=1	A0A0G2K1V4	223 kDa
Myosin heavy chain 1 OS=Rattus norvegicus OX=10116 GN=Myh1 PE=1 SV=1	A0A0G2K0F5	223 kDa
Myosin heavy chain 2 OS=Rattus norvegicus OX=10116 GN=Myh2 PE=1 SV=3	G3V6E1	220 kDa
Myosin-8 OS=Rattus norvegicus OX=10116 GN=Myh8 PE=3 SV=3	F1M8F6	167 kDa
Myosin-6 OS=Rattus norvegicus OX=10116 GN=Myh6 PE=1 SV=2	G3V885	223 kDa
Myosin-7 OS=Rattus norvegicus OX=10116 GN=Myh7 PE=1 SV=2	P02564	223 kDa
Myosin-3 OS=Rattus norvegicus OX=10116 GN=Myh3 PE=1 SV=1	G3V6D8	224 kDa
Myosin heavy chain 7B OS=Rattus norvegicus OX=10116 GN=Myh7b PE=2 SV=1	B6RK61	222 kDa
NADH dehydrogenase [ubiquinone] flavoprotein 2, mitochondrial OS=Rattus norvegicus OX=10116 GN=Ndufv2 PE=1 SV=2	P19234	27 kDa
10 kDa heat shock protein, mitochondrial OS=Rattus norvegicus OX=10116 GN=Hspe1 PE=1 SV=3	P26772	11 kDa
Cluster of Septin 7 OS=Rattus norvegicus OX=10116 GN=Sept7 PE=2 SV=1 (A2VCW8)	A2VCW8 [5]	51 kDa
Septin 7 OS=Rattus norvegicus OX=10116 GN=Sept7 PE=2 SV=1	A2VCW8	51 kDa
Septin 7 OS=Rattus norvegicus OX=10116 GN=Sept7 PE=1 SV=1	A0A0G2JZT5 (+3)	51 kDa
Cell cycle and apoptosis regulator 2 OS=Rattus norvegicus OX=10116 GN=Ccar2 PE=1 SV=1	F1LM55	103 kDa
Ubiquitin-conjugating enzyme E2 N OS=Rattus norvegicus OX=10116 GN=Ube2n PE=1 SV=1	Q9EQX9	17 kDa
Protein disulfide-isomerase OS=Rattus norvegicus OX=10116 GN=P4hb PE=1 SV=2	P04785	57 kDa
Thioredoxin-like protein 1 OS=Rattus norvegicus OX=10116 GN=Txnl1 PE=1 SV=1	A0A0G2K737	33 kDa
Argininosuccinate synthase OS=Rattus norvegicus OX=10116 GN=Ass1 PE=1 SV=1	P09034	46 kDa
Proteasome subunit alpha type-1 OS=Rattus norvegicus OX=10116 GN=Psma1 PE=1 SV=2	P18420	30 kDa
Cytochrome c oxidase subunit 5B, mitochondrial OS=Rattus norvegicus OX=10116 GN=Cox5b PE=1 SV=2	P12075	14 kDa
Calpain-2 catalytic subunit OS=Rattus norvegicus OX=10116 GN=Capn2 PE=1 SV=3	Q07009	80 kDa
Cluster of Eukaryotic translation elongation factor 1 beta 2 OS=Rattus norvegicus OX=10116 GN=Eef1b2 PE=1 SV=1 (B5DEN5)	B5DEN5 [2]	25 kDa
Eukaryotic translation elongation factor 1 beta 2 OS=Rattus norvegicus OX=10116 GN=Eef1b2 PE=1 SV=1	B5DEN5	25 kDa
Ac2-067 OS=Rattus norvegicus OX=10116 PE=2 SV=1	Q7TPK5	28 kDa
U5 small nuclear ribonucleoprotein 200 kDa helicase OS=Rattus norvegicus OX=10116 GN=Snrnp200 PE=1 SV=1	F1LNJ2	245 kDa
ELAV-like protein 1 OS=Rattus norvegicus OX=10116 GN=Elavl1 PE=1 SV=1	B5DF91	36 kDa
Cluster of Cellular retinoic acid-binding protein 1 OS=Rattus norvegicus OX=10116 GN=Crabp1 PE=1 SV=3 (P62966)	P62966 [2]	16 kDa
Cellular retinoic acid-binding protein 1 OS=Rattus norvegicus OX=10116 GN=Crabp1 PE=1 SV=3	P62966	16 kDa
Cellular retinoic acid-binding protein 2 OS=Rattus norvegicus OX=10116 GN=Crabp2 PE=2 SV=2	P51673	16 kDa
Syntaxin-1B OS=Rattus norvegicus OX=10116 GN=Stx1b PE=1 SV=1	P61265	33 kDa
Histone H2A OS=Rattus norvegicus OX=10116 GN=H2afz PE=3 SV=1	A0A0A0MXW3 (+2)	13 kDa
Cluster of Isoform 2 of Polypyrimidine tract-binding protein 2 OS=Rattus norvegicus OX=10116 GN=Ptbp2 (Q66H20-2)	Q66H20-2 [2]	58 kDa
Isoform 2 of Polypyrimidine tract-binding protein 2 OS=Rattus norvegicus OX=10116 GN=Ptbp2	Q66H20-2	58 kDa
Polypyrimidine tract-binding protein 2 OS=Rattus norvegicus OX=10116 GN=Ptbp2 PE=1 SV=1	Q66H20	57 kDa
Cluster of Elongin-B OS=Rattus norvegicus OX=10116 GN=Elob PE=1 SV=1 (P62870)	P62870 [3]	13 kDa
Elongin-B OS=Rattus norvegicus OX=10116 GN=Elob PE=1 SV=1	P62870	13 kDa
Ubiquitin-like domain-containing protein OS=Rattus norvegicus OX=10116 PE=4 SV=1	F1LZ51	13 kDa
Ubiquitin-like domain-containing protein OS=Rattus norvegicus OX=10116 PE=4 SV=1	M0R6V0	14 kDa
Serine/arginine-rich splicing factor 2 OS=Rattus norvegicus OX=10116 GN=Srsf2 PE=1 SV=3	Q6PDU1	25 kDa
Amino acid transporter OS=Rattus norvegicus OX=10116 GN=Slc1a3 PE=1 SV=1	G3V846	60 kDa
Cluster of Non-histone chromosomal protein HMG-17 OS=Rattus norvegicus OX=10116 GN=Hmgn2 PE=1 SV=2 (P18437)	P18437 [2]	9 kDa
Non-histone chromosomal protein HMG-17 OS=Rattus norvegicus OX=10116 GN=Hmgn2 PE=1 SV=2	P18437	9 kDa
High mobility group nucleosomal binding domain 2 OS=Rattus norvegicus OX=10116 GN=LOC100360316 PE=1 SV=1	Q4KLJ0	9 kDa
Cluster of Lamin A, isoform CRA_b OS=Rattus norvegicus OX=10116 GN=Lmna PE=1 SV=1 (G3V8L3)	G3V8L3 [2]	74 kDa
Lamin A, isoform CRA_b OS=Rattus norvegicus OX=10116 GN=Lmna PE=1 SV=1	G3V8L3	74 kDa
Prelamin-A/C OS=Rattus norvegicus OX=10116 GN=Lmna PE=1 SV=1	A0A0G2JTC5	72 kDa
FUS RNA-binding protein OS=Rattus norvegicus OX=10116 GN=Fus PE=1 SV=1	Q5PQK2	53 kDa
Gamma-synuclein OS=Rattus norvegicus OX=10116 GN=Sncg PE=1 SV=1	A0A0G2K0T6	13 kDa
Thioredoxin OS=Rattus norvegicus OX=10116 GN=Txn PE=1 SV=2	P11232	12 kDa
Cluster of 4F2 cell-surface antigen heavy chain OS=Rattus norvegicus OX=10116 GN=Slc3a2 PE=1 SV=1 (Q794F9)	Q794F9 [2]	58 kDa
4F2 cell-surface antigen heavy chain OS=Rattus norvegicus OX=10116 GN=Slc3a2 PE=1 SV=1	Q794F9	58 kDa
4F2 cell-surface antigen heavy chain OS=Rattus norvegicus OX=10116 GN=Slc3a2 PE=1 SV=1	A0A0H2UHQ0	62 kDa
RCG61762, isoform CRA_a OS=Rattus norvegicus OX=10116 GN=Sfrs7 PE=2 SV=1	Q4KLJ1	18 kDa
Syntaxin-3 OS=Rattus norvegicus OX=10116 GN=Stx3 PE=1 SV=1	Q08849	33 kDa
Endoplasmic reticulum resident protein 29 OS=Rattus norvegicus OX=10116 GN=Erp29 PE=1 SV=2	P52555	29 kDa
DEAH (Asp-Glu-Ala-His) box polypeptide 9 (Predicted) OS=Rattus norvegicus OX=10116 GN=Dhx9 PE=1 SV=1	D4A9D6	132 kDa
DnaJ (Hsp40) homolog, subfamily A, member 2 OS=Rattus norvegicus OX=10116 GN=Dnaja2 PE=1 SV=1	Q5M9H7	46 kDa
Hypothetical protein LOC681410 OS=Rattus norvegicus OX=10116 GN=LOC681410 PE=1 SV=3	F1M3H8	30 kDa
Na(+)/H(+) exchange regulatory cofactor NHE-RF1 OS=Rattus norvegicus OX=10116 GN=Slc9a3r1 PE=1 SV=3	Q9JJ19	39 kDa
Cluster of Plectin 8 OS=Rattus norvegicus OX=10116 PE=2 SV=1 (Q6S398)	Q6S398 [2]	518 kDa
Plectin 8 OS=Rattus norvegicus OX=10116 PE=2 SV=1	Q6S398	518 kDa
Plectin OS=Rattus norvegicus OX=10116 GN=Plec PE=1 SV=1	F7F9U6	517 kDa
AP-2 complex subunit mu OS=Rattus norvegicus OX=10116 GN=Ap2m1 PE=1 SV=1	P84092	50 kDa
Cluster of Sarcolemmal membrane-associated protein OS=Rattus norvegicus OX=10116 GN=Slmap PE=1 SV=1 (B5DF63)	B5DF63 [2]	86 kDa
Sarcolemmal membrane-associated protein OS=Rattus norvegicus OX=10116 GN=Slmap PE=1 SV=1	B5DF63	86 kDa
Sarcolemmal membrane-associated protein OS=Rattus norvegicus OX=10116 GN=Slmap PE=1 SV=1	P0C219	98 kDa
Cluster of Isoform 5 of Synaptojanin-1 OS=Rattus norvegicus OX=10116 GN=Synj1 (Q62910-5)	Q62910-5 [2]	143 kDa
Isoform 5 of Synaptojanin-1 OS=Rattus norvegicus OX=10116 GN=Synj1	Q62910-5	143 kDa
Synaptojanin-1 OS=Rattus norvegicus OX=10116 GN=Synj1 PE=1 SV=3	Q62910	173 kDa
Cluster of Isoform Tau-C of Microtubule-associated protein tau OS=Rattus norvegicus OX=10116 GN=Mapt (P19332-3)	P19332-3 [2]	42 kDa
Isoform Tau-C of Microtubule-associated protein tau OS=Rattus norvegicus OX=10116 GN=Mapt	P19332-3	42 kDa
Microtubule-associated protein OS=Rattus norvegicus OX=10116 GN=Mapt PE=1 SV=1	F1LST4	79 kDa
NADH dehydrogenase [ubiquinone] flavoprotein 1, mitochondrial OS=Rattus norvegicus OX=10116 GN=Ndufv1 PE=1 SV=1	Q5XIH3	51 kDa
Heat shock 70kDa protein 12A (Predicted), isoform CRA_a OS=Rattus norvegicus OX=10116 GN=Hspa12a PE=1 SV=1	D3ZC55	75 kDa
NADH dehydrogenase [ubiquinone] 1 alpha subcomplex subunit 8 OS=Rattus norvegicus OX=10116 GN=Ndufa8 PE=1 SV=1	A0A0G2JVL6	20 kDa
Cytochrome b-c1 complex subunit 2, mitochondrial OS=Rattus norvegicus OX=10116 GN=Uqcrc2 PE=1 SV=2	P32551	48 kDa
Similar to RIKEN cDNA 6430548M08 OS=Rattus norvegicus OX=10116 GN=RGD1304884 PE=1 SV=1	D4A3C2	46 kDa
Cluster of Interphotoreceptor matrix proteoglycan 1 (Fragment) OS=Rattus norvegicus OX=10116 GN=Impg1 PE=4 SV=1 (E3W9F9)	E3W9F9 [2]	32 kDa
Interphotoreceptor matrix proteoglycan 1 (Fragment) OS=Rattus norvegicus OX=10116 GN=Impg1 PE=4 SV=1	E3W9F9	32 kDa
Interphotoreceptor matrix proteoglycan 1 OS=Rattus norvegicus OX=10116 GN=Impg1 PE=4 SV=1	F1LQ01	90 kDa
HnRNP protein (Fragment) OS=Rattus norvegicus OX=10116 GN=APa PE=2 SV=1	O70592	18 kDa
Secernin-1 OS=Rattus norvegicus OX=10116 GN=Scrn1 PE=1 SV=1	Q6AY84	46 kDa
Calponin-3 OS=Rattus norvegicus OX=10116 GN=Cnn3 PE=1 SV=1	P37397	36 kDa
ATP-citrate synthase OS=Rattus norvegicus OX=10116 GN=Acly PE=1 SV=1	A0A0G2K5E7	121 kDa
High-mobility group nucleosome binding domain 1 OS=Rattus norvegicus OX=10116 GN=LOC100911295 PE=1 SV=1	Q5U1W8	10 kDa
Myosin regulatory light chain 2, skeletal muscle isoform OS=Rattus norvegicus OX=10116 GN=Mylpf PE=1 SV=2	P04466	19 kDa
Dickkopf WNT-signaling pathway inhibitor 3 OS=Rattus norvegicus OX=10116 GN=Dkk3 PE=2 SV=1	B1H219	39 kDa
Cluster of Pyruvate dehydrogenase E1 component subunit alpha OS=Rattus norvegicus OX=10116 GN=Pdha1 PE=1 SV=2 (F7FKI5)	F7FKI5 [2]	43 kDa
Pyruvate dehydrogenase E1 component subunit alpha OS=Rattus norvegicus OX=10116 GN=Pdha1 PE=1 SV=2	F7FKI5	43 kDa
Pyruvate dehydrogenase E1 component subunit alpha OS=Rattus norvegicus OX=10116 GN=Pdha1l1 PE=1 SV=3	D4A5G8	43 kDa
Septin 5 OS=Rattus norvegicus OX=10116 GN=Sept5 PE=1 SV=1	D3ZDH8 (+1)	44 kDa
Cluster of Neuronal cell adhesion molecule OS=Rattus norvegicus OX=10116 GN=Nrcam PE=1 SV=1 (A0A0G2K329)	A0A0G2K329 [4]	131 kDa
Neuronal cell adhesion molecule OS=Rattus norvegicus OX=10116 GN=Nrcam PE=1 SV=1	A0A0G2K329 (+1)	131 kDa
Neuronal cell adhesion molecule OS=Rattus norvegicus OX=10116 GN=Nrcam PE=1 SV=1	A0A0G2JW27	132 kDa
Neuronal cell adhesion molecule OS=Rattus norvegicus OX=10116 GN=Nrcam PE=1 SV=1	A0A0G2K3Q5	144 kDa
60S acidic ribosomal protein P2 OS=Rattus norvegicus OX=10116 GN=Rplp2 PE=1 SV=2	P02401	12 kDa
Membrane-associated progesterone receptor component 1 OS=Rattus norvegicus OX=10116 GN=Pgrmc1 PE=1 SV=3	P70580	22 kDa
RNA-binding protein Musashi homolog 1 OS=Rattus norvegicus OX=10116 GN=Msi1 PE=1 SV=1	Q8K3P4	39 kDa
Parathymosin OS=Rattus norvegicus OX=10116 GN=Ptms PE=1 SV=1	B3DM95	12 kDa
Ptges3 protein OS=Rattus norvegicus OX=10116 GN=Ptges3 PE=1 SV=1	B2GV92	19 kDa
F-actin-capping protein subunit alpha-2 OS=Rattus norvegicus OX=10116 GN=Capza2 PE=1 SV=1	Q3T1K5	33 kDa
S-phase kinase-associated protein 1 OS=Rattus norvegicus OX=10116 GN=Skp1 PE=1 SV=3	Q6PEC4	19 kDa
Prohibitin OS=Rattus norvegicus OX=10116 GN=Phb PE=1 SV=1	P67779	30 kDa
Cluster of V-type proton ATPase subunit H OS=Rattus norvegicus OX=10116 GN=Atp6v1h PE=1 SV=1 (E9PTI1)	E9PTI1 [2]	51 kDa
V-type proton ATPase subunit H OS=Rattus norvegicus OX=10116 GN=Atp6v1h PE=1 SV=1	E9PTI1	51 kDa
V-type proton ATPase subunit H OS=Rattus norvegicus OX=10116 GN=Atp6v1h PE=1 SV=1	A0A0G2K9J2	56 kDa
Cluster of Proteasome subunit alpha type OS=Rattus norvegicus OX=10116 GN=Psma7 PE=2 SV=1 (A0JPK2)	A0JPK2 [4]	20 kDa
Proteasome subunit alpha type OS=Rattus norvegicus OX=10116 GN=Psma7 PE=2 SV=1	A0JPK2	20 kDa
Proteasome subunit alpha type OS=Rattus norvegicus OX=10116 GN=Psma7 PE=1 SV=1	A0A0G2K0W9 (+2)	28 kDa
Cluster of Non-specific lipid-transfer protein OS=Rattus norvegicus OX=10116 GN=Scp2 PE=1 SV=3 (P11915)	P11915 [2]	59 kDa
Non-specific lipid-transfer protein OS=Rattus norvegicus OX=10116 GN=Scp2 PE=1 SV=3	P11915	59 kDa
LRRGT00160 OS=Rattus norvegicus OX=10116 GN=Scp2 PE=1 SV=1	Q6QI48	73 kDa
Cluster of Isoform 2 of Protein kinase C and casein kinase substrate in neurons 2 protein OS=Rattus norvegicus OX=10116 GN=Pacsin2 (Q9QY17-2)	Q9QY17-2 [2]	52 kDa
Isoform 2 of Protein kinase C and casein kinase substrate in neurons 2 protein OS=Rattus norvegicus OX=10116 GN=Pacsin2	Q9QY17-2	52 kDa
Protein kinase C and casein kinase substrate in neurons 2 protein OS=Rattus norvegicus OX=10116 GN=Pacsin2 PE=1 SV=2	R9PXU3	55 kDa
Exportin-1 OS=Rattus norvegicus OX=10116 GN=Xpo1 PE=1 SV=1	Q80U96	123 kDa
Cluster of Annexin A2 OS=Rattus norvegicus OX=10116 GN=Anxa2 PE=1 SV=2 (Q07936)	Q07936 [2]	39 kDa
Annexin A2 OS=Rattus norvegicus OX=10116 GN=Anxa2 PE=1 SV=2	Q07936	39 kDa
Isoform Long of Annexin A2 OS=Rattus norvegicus OX=10116 GN=Anxa2	Q07936-2	39 kDa
Cluster of Isoform MLC3 of Myosin light chain 1/3, skeletal muscle isoform OS=Rattus norvegicus OX=10116 GN=Myl1 (P02600-2)	P02600-2 [3]	17 kDa
Isoform MLC3 of Myosin light chain 1/3, skeletal muscle isoform OS=Rattus norvegicus OX=10116 GN=Myl1	P02600-2	17 kDa
Myosin light chain 1/3, skeletal muscle isoform OS=Rattus norvegicus OX=10116 GN=Myl1 PE=1 SV=2	P02600	21 kDa
Myosin light chain 4 OS=Rattus norvegicus OX=10116 GN=Myl4 PE=2 SV=2	P17209	21 kDa
Cell adhesion molecule 2 OS=Rattus norvegicus OX=10116 GN=Cadm2 PE=1 SV=1	A0A0G2K5U6	41 kDa
V-type proton ATPase subunit G OS=Rattus norvegicus OX=10116 GN=Atp6v1g1 PE=1 SV=1	B2GUV5	14 kDa
LRRGT00192 OS=Rattus norvegicus OX=10116 GN=Rtraf PE=1 SV=1	Q6QI16	34 kDa
Y-box-binding protein 1 OS=Rattus norvegicus OX=10116 GN=Ybx1 PE=1 SV=1	Q3ZAV2	36 kDa
Cluster of Metallothionein-1 OS=Rattus norvegicus OX=10116 GN=Mt1 PE=1 SV=1 (P02803)	P02803 [2]	6 kDa
Metallothionein-1 OS=Rattus norvegicus OX=10116 GN=Mt1 PE=1 SV=1	P02803	6 kDa
Uncharacterized protein OS=Rattus norvegicus OX=10116 PE=3 SV=1	A0A0H2UHT7	12 kDa
Aspartyl aminopeptidase OS=Rattus norvegicus OX=10116 GN=Dnpep PE=1 SV=1	Q4V8H5	53 kDa
Cluster of Serine/threonine-protein phosphatase PP1-beta catalytic subunit OS=Rattus norvegicus OX=10116 GN=Ppp1cb PE=1 SV=3 (P62142)	P62142 [4]	37 kDa
Serine/threonine-protein phosphatase PP1-beta catalytic subunit OS=Rattus norvegicus OX=10116 GN=Ppp1cb PE=1 SV=3	P62142	37 kDa
Serine/threonine-protein phosphatase OS=Rattus norvegicus OX=10116 GN=Ppp1cc PE=1 SV=1	A0A0G2JVK2 (+2)	38 kDa
V-type proton ATPase subunit OS=Rattus norvegicus OX=10116 GN=Atp6v0d1 PE=1 SV=1	Q5M7T6	40 kDa
Cluster of Dcps protein (Fragment) OS=Rattus norvegicus OX=10116 GN=Dcps PE=2 SV=1 (Q5EBD4)	Q5EBD4 [2]	38 kDa
Dcps protein (Fragment) OS=Rattus norvegicus OX=10116 GN=Dcps PE=2 SV=1	Q5EBD4	38 kDa
Decapping enzyme, scavenger OS=Rattus norvegicus OX=10116 GN=Dcps PE=1 SV=1	Q3B8P4	39 kDa
ATP synthase subunit gamma, mitochondrial OS=Rattus norvegicus OX=10116 GN=Taf3 PE=1 SV=1	Q6QI09	68 kDa
Cluster of Paraspeckle component 1 OS=Rattus norvegicus OX=10116 GN=Pspc1 PE=1 SV=1 (Q4KLH4)	Q4KLH4 [2]	59 kDa
Paraspeckle component 1 OS=Rattus norvegicus OX=10116 GN=Pspc1 PE=1 SV=1	Q4KLH4	59 kDa
Paraspeckle component 1 OS=Rattus norvegicus OX=10116 GN=Pspc1 PE=1 SV=1	A0A0G2JYN7	53 kDa
Thymosin beta-4 OS=Rattus norvegicus OX=10116 GN=Tmsb4x PE=1 SV=2	P62329	5 kDa
Globin c3 OS=Rattus norvegicus OX=10116 GN=Hba-a1 PE=2 SV=1	B1H216	15 kDa
Cluster of Histone cluster 1 H1 family member c OS=Rattus norvegicus OX=10116 GN=Hist1h1c PE=1 SV=1 (A0A0G2K654)	A0A0G2K654 [5]	21 kDa
Histone cluster 1 H1 family member c OS=Rattus norvegicus OX=10116 GN=Hist1h1c PE=1 SV=1	A0A0G2K654	21 kDa
Histone cluster 1 H1 family member d OS=Rattus norvegicus OX=10116 GN=Hist1h1d PE=1 SV=2	M0R7B4	22 kDa
Histone H1t OS=Rattus norvegicus OX=10116 GN=Hist1h1t PE=1 SV=2	P06349	22 kDa
Histone H1.1 OS=Rattus norvegicus OX=10116 GN=H1-1 PE=1 SV=1	D4A3K5	22 kDa
Histone H1.5 OS=Rattus norvegicus OX=10116 GN=H1-5 PE=1 SV=1	D3ZBN0	23 kDa
Protein S100-B OS=Rattus norvegicus OX=10116 GN=S100b PE=1 SV=2	P04631	11 kDa
CB1 cannabinoid receptor-interacting protein 1 OS=Rattus norvegicus OX=10116 GN=Cnrip1 PE=1 SV=1	Q5M7A7	19 kDa
Ribose-phosphate pyrophosphokinase 1 OS=Rattus norvegicus OX=10116 GN=Prps1 PE=1 SV=2	P60892	35 kDa
Pdxp protein OS=Rattus norvegicus OX=10116 GN=Pdxp PE=1 SV=1	B2GV79	31 kDa
Glutamate decarboxylase 2 OS=Rattus norvegicus OX=10116 GN=Gad2 PE=1 SV=1	Q05683	65 kDa
Glutathione S-transferase LANCL1 OS=Rattus norvegicus OX=10116 GN=Lancl1 PE=1 SV=2	Q9QX69	45 kDa
Interphotoreceptor retinoid binding protein (Fragment) OS=Rattus norvegicus OX=10116 GN=IRBP PE=4 SV=1	E0A0Q5	43 kDa
Cluster of Leukotriene A(4) hydrolase OS=Rattus norvegicus OX=10116 GN=Lta4h PE=1 SV=1 (Q499P2)	Q499P2 [2]	69 kDa
Leukotriene A(4) hydrolase OS=Rattus norvegicus OX=10116 GN=Lta4h PE=1 SV=1	Q499P2	69 kDa
Leukotriene A-4 hydrolase OS=Rattus norvegicus OX=10116 GN=Lta4h PE=2 SV=2	P30349	69 kDa
EPM2A-interacting protein 1 OS=Rattus norvegicus OX=10116 GN=Epm2aip1 PE=1 SV=3	F1M471	70 kDa
Isoform 2E of Cytoplasmic dynein 1 intermediate chain 2 OS=Homo sapiens OX=9606 GN=DYNC1I2	Q13409-5	71 kDa
Cluster of Isoform 4 of Dynamin-1-like protein OS=Rattus norvegicus OX=10116 GN=Dnm1l (O35303-4)	O35303-4 [2]	83 kDa
Isoform 4 of Dynamin-1-like protein OS=Rattus norvegicus OX=10116 GN=Dnm1l	O35303-4	83 kDa
Dynamin-1-like protein OS=Rattus norvegicus OX=10116 GN=Dnm1l PE=1 SV=1	O35303	84 kDa
Eukaryotic initiation factor 4A-III OS=Rattus norvegicus OX=10116 GN=Eif4a3 PE=1 SV=1	Q3B8Q2	47 kDa
Synaptic vesicle glycoprotein 2A OS=Rattus norvegicus OX=10116 GN=Sv2a PE=1 SV=2	Q02563	83 kDa
Neuronal membrane glycoprotein M6-a OS=Rattus norvegicus OX=10116 GN=Gpm6a PE=1 SV=1	Q812E9	31 kDa
Glial fibrillary acidic protein epsilon (Fragment) OS=Rattus norvegicus OX=10116 GN=Gfap PE=2 SV=1	A1E252	19 kDa
Cluster of Peroxiredoxin 3 OS=Rattus norvegicus OX=10116 GN=Prdx3 PE=1 SV=1 (G3V7I0)	G3V7I0 [2]	28 kDa
Peroxiredoxin 3 OS=Rattus norvegicus OX=10116 GN=Prdx3 PE=1 SV=1	G3V7I0	28 kDa
Thioredoxin-dependent peroxide reductase, mitochondrial OS=Rattus norvegicus OX=10116 GN=Prdx3 PE=1 SV=2	Q9Z0V6	28 kDa
Aryl-hydrocarbon-interacting protein-like 1 OS=Rattus norvegicus OX=10116 GN=Aipl1 PE=2 SV=1	Q9JLG9	38 kDa
Enoyl-CoA hydratase, mitochondrial OS=Rattus norvegicus OX=10116 GN=Echs1 PE=1 SV=1	P14604	32 kDa
Cluster of Hsp90 co-chaperone Cdc37 OS=Rattus norvegicus OX=10116 GN=Cdc37 PE=1 SV=1 (A0A0G2K3C1)	A0A0G2K3C1 [3]	43 kDa
Hsp90 co-chaperone Cdc37 OS=Rattus norvegicus OX=10116 GN=Cdc37 PE=1 SV=1	A0A0G2K3C1	43 kDa
Hsp90 co-chaperone Cdc37 OS=Rattus norvegicus OX=10116 GN=Cdc37 PE=1 SV=1	A0A140TAG9 (+1)	44 kDa
Purine nucleoside phosphorylase OS=Rattus norvegicus OX=10116 GN=Pnp PE=1 SV=1	P85973	32 kDa
Hsc70-interacting protein OS=Rattus norvegicus OX=10116 GN=St13 PE=1 SV=1	P50503	41 kDa
Cluster of DnaJ heat shock protein family (Hsp40) member C6 OS=Rattus norvegicus OX=10116 GN=Dnajc6 PE=1 SV=1 (A0A0G2JY26)	A0A0G2JY26 [2]	102 kDa
DnaJ heat shock protein family (Hsp40) member C6 OS=Rattus norvegicus OX=10116 GN=Dnajc6 PE=1 SV=1	A0A0G2JY26	102 kDa
DnaJ (Hsp40) homolog, subfamily C, member 6 (Predicted) OS=Rattus norvegicus OX=10116 GN=Dnajc6 PE=1 SV=1	D4A0I5	99 kDa
Protein DEK OS=Rattus norvegicus OX=10116 GN=Dek PE=1 SV=1	Q6AXS3	43 kDa
Malic enzyme OS=Rattus norvegicus OX=10116 GN=Me2 PE=1 SV=1	A0A0G2K502	66 kDa
Creatine kinase M-type OS=Rattus norvegicus OX=10116 GN=Ckm PE=1 SV=1	A0A0G2JSP8	43 kDa
Target of myb1-like 2 membrane-trafficking protein OS=Rattus norvegicus OX=10116 GN=Tom1l2 PE=1 SV=1	A0A0G2K9L2	58 kDa
Dynein light chain 1, cytoplasmic OS=Rattus norvegicus OX=10116 GN=Dynll1 PE=1 SV=1	P63170	10 kDa
Cold-inducible RNA-binding protein OS=Rattus norvegicus OX=10116 GN=Cirbp PE=2 SV=1	P60825	19 kDa
3-hydroxyisobutyrate dehydrogenase, mitochondrial OS=Rattus norvegicus OX=10116 GN=Hibadh PE=1 SV=3	P29266	35 kDa
RCG25234 OS=Rattus norvegicus OX=10116 GN=Tma7 PE=4 SV=1	D3ZZW2	7 kDa
RAN-binding protein 1 OS=Rattus norvegicus OX=10116 GN=Ranbp1 PE=1 SV=1	D4A2G9	24 kDa
Hydroxyacyl-coenzyme A dehydrogenase, mitochondrial OS=Rattus norvegicus OX=10116 GN=Hadh PE=2 SV=1	Q9WVK7	34 kDa
Solute carrier family 2, facilitated glucose transporter member 1 OS=Rattus norvegicus OX=10116 GN=Slc2a1 PE=1 SV=1	P11167	54 kDa
Cluster of RAP1, GTP-GDP dissociation stimulator 1 (Predicted), isoform CRA_b OS=Rattus norvegicus OX=10116 GN=Rap1gds1 PE=1 SV=2 (F1M7Y3)	F1M7Y3 [2]	52 kDa
RAP1, GTP-GDP dissociation stimulator 1 (Predicted), isoform CRA_b OS=Rattus norvegicus OX=10116 GN=Rap1gds1 PE=1 SV=2	F1M7Y3	52 kDa
RAP1, GTP-GDP dissociation stimulator 1 (Predicted), isoform CRA_a OS=Rattus norvegicus OX=10116 GN=Rap1gds1 PE=1 SV=1	A0A0G2K1D2	58 kDa
Cluster of Proteasome endopeptidase complex OS=Rattus norvegicus OX=10116 GN=Psma6 PE=1 SV=1 (A0A0G2K0D7)	A0A0G2K0D7 [2]	25 kDa
Proteasome endopeptidase complex OS=Rattus norvegicus OX=10116 GN=Psma6 PE=1 SV=1	A0A0G2K0D7	25 kDa
Proteasome subunit alpha type-6 OS=Rattus norvegicus OX=10116 GN=Psma6 PE=1 SV=1	P60901	27 kDa
Cluster of 60S ribosomal protein L3 OS=Rattus norvegicus OX=10116 GN=Rpl3 PE=1 SV=3 (P21531)	P21531 [3]	46 kDa
60S ribosomal protein L3 OS=Rattus norvegicus OX=10116 GN=Rpl3 PE=1 SV=3	P21531	46 kDa
LRRGT00043 OS=Rattus norvegicus OX=10116 GN=Decr2 PE=1 SV=1	Q6TXF6	95 kDa
Ribosomal protein L3-like OS=Rattus norvegicus OX=10116 GN=Rpl3l PE=3 SV=2	D4A9G1	46 kDa
Reticulon OS=Rattus norvegicus OX=10116 GN=Rtn4 PE=2 SV=1	Q540J3	41 kDa
Cluster of Ilf2 protein OS=Rattus norvegicus OX=10116 GN=Ilf2 PE=1 SV=1 (B2RZC6)	B2RZC6 [2]	43 kDa
Ilf2 protein OS=Rattus norvegicus OX=10116 GN=Ilf2 PE=1 SV=1	B2RZC6	43 kDa
Interleukin enhancer-binding factor 2 OS=Rattus norvegicus OX=10116 GN=Ilf2 PE=2 SV=1	Q7TP98	51 kDa
Programmed cell death 6-interacting protein OS=Rattus norvegicus OX=10116 GN=Pdcd6ip PE=1 SV=1	A0A140TAA4	96 kDa
Glia maturation factor beta OS=Rattus norvegicus OX=10116 GN=Gmfb PE=1 SV=2	Q63228	17 kDa
LIM and SH3 domain protein 1 OS=Rattus norvegicus OX=10116 GN=Lasp1 PE=1 SV=1	Q99MZ8	30 kDa
Proteasome subunit alpha type OS=Rattus norvegicus OX=10116 GN=Psma2 PE=2 SV=1	Q6P9V5	26 kDa
C-terminal-binding protein 1 OS=Rattus norvegicus OX=10116 GN=Ctbp1 PE=1 SV=1	A0A0H2UI20	46 kDa
Small nuclear ribonucleoprotein Sm D1 OS=Rattus norvegicus OX=10116 GN=Snrpd1 PE=1 SV=1	B2RZB7	13 kDa
Cluster of Dynein light intermediate chain OS=Rattus norvegicus OX=10116 GN=Dync1li1 PE=1 SV=1 (G3V7G0)	G3V7G0 [2]	57 kDa
Dynein light intermediate chain OS=Rattus norvegicus OX=10116 GN=Dync1li1 PE=1 SV=1	G3V7G0	57 kDa
Cytoplasmic dynein 1 light intermediate chain 1 OS=Rattus norvegicus OX=10116 GN=Dync1li1 PE=1 SV=1	Q9QXU8	57 kDa
Cluster of Osteoactivin OS=Rattus norvegicus OX=10116 GN=Gpnmb PE=2 SV=1 (Q9QZF6)	Q9QZF6 [2]	64 kDa
Osteoactivin OS=Rattus norvegicus OX=10116 GN=Gpnmb PE=2 SV=1	Q9QZF6	64 kDa
Transmembrane glycoprotein NMB OS=Rattus norvegicus OX=10116 GN=Gpnmb PE=2 SV=1	Q6P7C7	64 kDa
Acyl-protein thioesterase 2 OS=Rattus norvegicus OX=10116 GN=Lypla2 PE=1 SV=1	Q9QYL8	25 kDa
Cluster of Erythrocyte membrane protein band 4.1 OS=Rattus norvegicus OX=10116 GN=Epb41 PE=1 SV=3 (D4A6Q4)	D4A6Q4 [2]	85 kDa
Erythrocyte membrane protein band 4.1 OS=Rattus norvegicus OX=10116 GN=Epb41 PE=1 SV=3	D4A6Q4	85 kDa
Erythrocyte membrane protein band 4.1 OS=Rattus norvegicus OX=10116 GN=Epb41 PE=1 SV=1	A0A0G2KAK2	72 kDa
Microtubule-associated protein RP/EB family member 3 OS=Rattus norvegicus OX=10116 GN=Mapre3 PE=1 SV=1	Q5XIT1	32 kDa
Protein phosphatase 1 regulatory subunit 7 OS=Rattus norvegicus OX=10116 GN=Ppp1r7 PE=1 SV=1	Q5HZV9	41 kDa
Casein kinase II subunit beta OS=Rattus norvegicus OX=10116 GN=Csnk2b PE=1 SV=2	Q68G11	25 kDa
ARVCF, delta catenin family member OS=Rattus norvegicus OX=10116 GN=Arvcf PE=1 SV=1	B4F7F3	105 kDa
Transcriptional activator protein Pur-alpha OS=Rattus norvegicus OX=10116 GN=Pura PE=1 SV=3	F1LPS8	32 kDa
Astrocytic phosphoprotein PEA-15 OS=Rattus norvegicus OX=10116 GN=Pea15 PE=1 SV=1	Q5U318	15 kDa
Nuclear transport factor 2 OS=Rattus norvegicus OX=10116 GN=Nutf2 PE=1 SV=1	P61972	14 kDa
Glycine cleavage system H protein, mitochondrial OS=Rattus norvegicus OX=10116 GN=Gcsh PE=2 SV=1	Q5I0P2	18 kDa
ATP synthase subunit d, mitochondrial OS=Rattus norvegicus OX=10116 GN=Atp5pd PE=1 SV=3	P31399	19 kDa
Cluster of Aflatoxin B1 aldehyde reductase member 2 OS=Rattus norvegicus OX=10116 GN=Akr7a2 PE=1 SV=2 (Q8CG45)	Q8CG45 [2]	41 kDa
Aflatoxin B1 aldehyde reductase member 2 OS=Rattus norvegicus OX=10116 GN=Akr7a2 PE=1 SV=2	Q8CG45	41 kDa
Aflatoxin B1 aldehyde reductase member 2 OS=Rattus norvegicus OX=10116 GN=Akr7a2 PE=1 SV=1	A0A0A0MXY9	41 kDa
Small glutamine-rich tetratricopeptide repeat-containing protein alpha OS=Rattus norvegicus OX=10116 GN=Sgta PE=1 SV=1	O70593	34 kDa
Peptidyl-prolyl cis-trans isomerase FKBP1A OS=Rattus norvegicus OX=10116 GN=Fkbp1a PE=1 SV=3	Q62658	12 kDa
Sodium- and chloride-dependent GABA transporter 3 OS=Rattus norvegicus OX=10116 GN=Slc6a11 PE=1 SV=1	P31647	70 kDa
NADH dehydrogenase (Ubiquinone) Fe-S protein 8 (Predicted), isoform CRA_a OS=Rattus norvegicus OX=10116 GN=Ndufs8 PE=1 SV=1	B0BNE6	24 kDa
Seryl-aminoacyl-tRNA synthetase 1, isoform CRA_a OS=Rattus norvegicus OX=10116 GN=Sars PE=1 SV=1	A0A0G2JZG7	61 kDa
Cluster of Keratin, type I cytoskeletal 12 OS=Rattus norvegicus OX=10116 GN=Krt12 PE=3 SV=1 (A0A0G2K4H9)	A0A0G2K4H9 [3]	52 kDa
Keratin, type I cytoskeletal 12 OS=Rattus norvegicus OX=10116 GN=Krt12 PE=3 SV=1	A0A0G2K4H9	52 kDa
Keratin, type I cytoskeletal 12 OS=Rattus norvegicus OX=10116 GN=Krt12 PE=3 SV=1	Q6IFW5	49 kDa
Keratin, type I cytoskeletal 20 OS=Rattus norvegicus OX=10116 GN=Krt20 PE=1 SV=3	D3Z7Y6	49 kDa
Alpha globin OS=Rattus norvegicus OX=10116 GN=Hba-a3 PE=1 SV=2	Q63910	16 kDa
Cluster of V-type proton ATPase subunit F OS=Rattus norvegicus OX=10116 GN=Atp6v1f PE=1 SV=1 (P50408)	P50408 [2]	13 kDa
V-type proton ATPase subunit F OS=Rattus norvegicus OX=10116 GN=Atp6v1f PE=1 SV=1	P50408	13 kDa
Rnase4 protein OS=Rattus norvegicus OX=10116 GN=Rnase4 PE=2 SV=1	B2GUW7	13 kDa
Cluster of RAN-binding protein 3 OS=Rattus norvegicus OX=10116 GN=Ranbp3 PE=1 SV=2 (M0RD63)	M0RD63 [2]	59 kDa
RAN-binding protein 3 OS=Rattus norvegicus OX=10116 GN=Ranbp3 PE=1 SV=2	M0RD63	59 kDa
RAN-binding protein 3 OS=Rattus norvegicus OX=10116 GN=Ranbp3 PE=1 SV=2	M0R920	47 kDa
PEST proteolytic signal-containing nuclear protein OS=Rattus norvegicus OX=10116 GN=Pcnp PE=1 SV=1	Q7TP40	20 kDa
Lens fiber major intrinsic protein OS=Rattus norvegicus OX=10116 GN=Mip PE=3 SV=1	G3V6E0 (+1)	28 kDa
26S proteasome regulatory subunit 6B OS=Rattus norvegicus OX=10116 GN=Psmc4 PE=1 SV=1	Q63570	47 kDa
Monocarboxylate transporter 1 OS=Rattus norvegicus OX=10116 GN=Slc16a1 PE=1 SV=1	P53987	53 kDa
Omega-amidase NIT2 OS=Rattus norvegicus OX=10116 GN=Nit2 PE=1 SV=1	Q497B0	31 kDa
Alpha-2-HS-glycoprotein OS=Rattus norvegicus OX=10116 GN=Ahsg PE=1 SV=2	P24090	38 kDa
Enhancer of rudimentary homolog OS=Rattus norvegicus OX=10116 GN=Erh PE=1 SV=1	B2RYQ5	12 kDa
Cluster of Proteasome subunit beta type-7 OS=Rattus norvegicus OX=10116 GN=Psmb7 PE=1 SV=1 (Q9JHW0)	Q9JHW0 [2]	30 kDa
Proteasome subunit beta type-7 OS=Rattus norvegicus OX=10116 GN=Psmb7 PE=1 SV=1	Q9JHW0	30 kDa
Proteasome subunit beta OS=Rattus norvegicus OX=10116 GN=Psmb7 PE=1 SV=1	A0A0G2JUN8	32 kDa
General vesicular transport factor p115 OS=Rattus norvegicus OX=10116 GN=Uso1 PE=1 SV=1	P41542	107 kDa
Ras-related C3 botulinum toxin substrate 1 OS=Rattus norvegicus OX=10116 GN=Rac1 PE=1 SV=1	Q6RUV5	21 kDa
Serine/threonine-protein phosphatase 2A activator OS=Rattus norvegicus OX=10116 GN=Ptpa PE=1 SV=1	B2RYQ2	37 kDa
Cytochrome c oxidase subunit 6A1, mitochondrial OS=Rattus norvegicus OX=10116 GN=Cox6a1 PE=1 SV=2	P10818	12 kDa
Cluster of LOC367586 protein OS=Rattus norvegicus OX=10116 GN=LOC367586 PE=1 SV=1 (Q5BJZ2)	Q5BJZ2 [3]	50 kDa
LOC367586 protein OS=Rattus norvegicus OX=10116 GN=LOC367586 PE=1 SV=1	Q5BJZ2	50 kDa
Ig gamma-2A chain C region OS=Rattus norvegicus OX=10116 GN=Igg-2a PE=1 SV=1	P20760	35 kDa
Immunoglobulin heavy constant mu OS=Rattus norvegicus OX=10116 GN=Ighm PE=4 SV=3	F1LN61	50 kDa
Peptidyl-prolyl cis-trans isomerase FKBP4 OS=Rattus norvegicus OX=10116 GN=Fkbp4 PE=1 SV=3	Q9QVC8	51 kDa
Phosphatidylethanolamine-binding protein 1 OS=Homo sapiens OX=9606 GN=PEBP1 PE=1 SV=3	P30086	21 kDa
Elongation factor Tu, mitochondrial OS=Rattus norvegicus OX=10116 GN=Tufm PE=1 SV=1	P85834	50 kDa
Phosphatidylinositol-binding clathrin assembly protein OS=Rattus norvegicus OX=10116 GN=Picalm PE=1 SV=1	O55012	69 kDa
UMP-CMP kinase OS=Rattus norvegicus OX=10116 GN=Cmpk1 PE=1 SV=2	Q4KM73	22 kDa
40S ribosomal protein S21 OS=Rattus norvegicus OX=10116 GN=Rps21 PE=1 SV=1	A0A0G2JXC3 (+1)	9 kDa
ATP synthase F(0) complex subunit B1, mitochondrial OS=Rattus norvegicus OX=10116 GN=Atp5pb PE=1 SV=1	P19511	29 kDa
Thyroid hormone receptor-associated protein 3 OS=Rattus norvegicus OX=10116 GN=Thrap3 PE=1 SV=1	Q5M7V8	108 kDa
Pre-mRNA processing factor 8, isoform CRA_a OS=Rattus norvegicus OX=10116 GN=Prpf8 PE=1 SV=1	G3V6H2	274 kDa
NAD(P)H-hydrate epimerase OS=Rattus norvegicus OX=10116 GN=Naxe PE=2 SV=1	B0BNM1	31 kDa
Cluster of 3'(2'),5'-bisphosphate nucleotidase 1 OS=Rattus norvegicus OX=10116 GN=Bpnt1 PE=1 SV=1 (Q9Z1N4)	Q9Z1N4 [2]	33 kDa
3'(2'),5'-bisphosphate nucleotidase 1 OS=Rattus norvegicus OX=10116 GN=Bpnt1 PE=1 SV=1	Q9Z1N4	33 kDa
3'(2'),5'-bisphosphate nucleotidase 1 OS=Rattus norvegicus OX=10116 GN=Bpnt1 PE=1 SV=1	A0A0G2K0V3	35 kDa
Acetyl-CoA acetyltransferase, cytosolic OS=Rattus norvegicus OX=10116 GN=Acat2 PE=1 SV=2	F1LS48	41 kDa
Activated RNA polymerase II transcriptional coactivator p15 OS=Rattus norvegicus OX=10116 GN=Sub1 PE=1 SV=3	Q63396	14 kDa
GMP synthase [glutamine-hydrolyzing] OS=Rattus norvegicus OX=10116 GN=Gmps PE=1 SV=1	Q4V7C6	77 kDa
Aldehyde dehydrogenase, mitochondrial OS=Rattus norvegicus OX=10116 GN=Aldh2 PE=1 SV=2	F1LN88 (+1)	57 kDa
COP9 signalosome complex subunit 3 OS=Rattus norvegicus OX=10116 GN=Cops3 PE=1 SV=1	Q68FW9	48 kDa
Retinoid isomerohydrolase OS=Rattus norvegicus OX=10116 GN=Rpe65 PE=2 SV=4	O70276	61 kDa
Cluster of Protein phosphatase 1B OS=Rattus norvegicus OX=10116 GN=Ppm1b PE=2 SV=1 (P35815)	P35815 [3]	43 kDa
Protein phosphatase 1B OS=Rattus norvegicus OX=10116 GN=Ppm1b PE=2 SV=1	P35815	43 kDa
Ppm1b protein OS=Rattus norvegicus OX=10116 GN=Ppm1b PE=1 SV=1	Q99ND8	51 kDa
Ppm1b protein OS=Rattus norvegicus OX=10116 GN=Ppm1b PE=1 SV=1	Q642F2	44 kDa
Copper transport protein ATOX1 OS=Rattus norvegicus OX=10116 GN=Atox1 PE=1 SV=1	Q9WUC4	7 kDa
Cluster of Reticulon-1 OS=Rattus norvegicus OX=10116 GN=Rtn1 PE=1 SV=1 (Q64548)	Q64548 [2]	83 kDa
Reticulon-1 OS=Rattus norvegicus OX=10116 GN=Rtn1 PE=1 SV=1	Q64548	83 kDa
Reticulon OS=Rattus norvegicus OX=10116 GN=Rtn1 PE=1 SV=2	M0R608	64 kDa
Transformer-2 protein homolog beta OS=Rattus norvegicus OX=10116 GN=Tra2b PE=1 SV=1	P62997	34 kDa
RNA binding motif protein 3, isoform CRA_a OS=Rattus norvegicus OX=10116 GN=Rbm3 PE=1 SV=1	G3V6P6	17 kDa
Ubiquitin thioesterase OTUB1 OS=Rattus norvegicus OX=10116 GN=Otub1 PE=1 SV=1	B2RYG6	31 kDa
Cluster of Tnpo1 protein (Fragment) OS=Rattus norvegicus OX=10116 GN=Tnpo1 PE=2 SV=1 (Q5D008)	Q5D008 [2]	89 kDa
Tnpo1 protein (Fragment) OS=Rattus norvegicus OX=10116 GN=Tnpo1 PE=2 SV=1	Q5D008	89 kDa
Transportin 1 OS=Rattus norvegicus OX=10116 GN=Tnpo1 PE=1 SV=3	F1LQP9	101 kDa
Acidic leucine-rich nuclear phosphoprotein 32 family member B OS=Rattus norvegicus OX=10116 GN=Anp32b PE=1 SV=1	Q9EST6	31 kDa
Gamma-crystallin N OS=Rattus norvegicus OX=10116 GN=Crygn PE=2 SV=3	D3ZEG1	21 kDa
Neurofilament light polypeptide OS=Rattus norvegicus OX=10116 GN=Nefl PE=1 SV=3	P19527	61 kDa
Cleavage and polyadenylation specific factor 6, 68kDa (Predicted), isoform CRA_b OS=Rattus norvegicus OX=10116 GN=Cpsf6 PE=1 SV=2	D3ZPL1	59 kDa
Cystatin-C OS=Rattus norvegicus OX=10116 GN=Cst3 PE=1 SV=2	P14841	15 kDa
Cluster of Protein S100-A11 OS=Rattus norvegicus OX=10116 GN=S100a11 PE=3 SV=1 (Q6B345)	Q6B345 [2]	11 kDa
Protein S100-A11 OS=Rattus norvegicus OX=10116 GN=S100a11 PE=3 SV=1	Q6B345	11 kDa
Protein S100 OS=Rattus norvegicus OX=10116 PE=3 SV=3	F1LYQ0	12 kDa
Citrate synthase (Fragment) OS=Rattus norvegicus OX=10116 GN=CS PE=2 SV=1	Q0QEL8	26 kDa
ATP synthase subunit O, mitochondrial OS=Rattus norvegicus OX=10116 GN=Atp5po PE=1 SV=1	Q06647	23 kDa
Protein phosphatase 1A OS=Rattus norvegicus OX=10116 GN=Ppm1a PE=1 SV=1	A0A0H2UHE5	53 kDa
Gelsolin OS=Rattus norvegicus OX=10116 GN=Gsn PE=1 SV=1	Q68FP1	86 kDa
Glyoxalase domain-containing protein 4 OS=Rattus norvegicus OX=10116 GN=Glod4 PE=1 SV=1	Q5I0D1	33 kDa
Cluster of Elongin-C OS=Rattus norvegicus OX=10116 GN=Eloc PE=1 SV=1 (P83941)	P83941 [3]	12 kDa
Elongin-C OS=Rattus norvegicus OX=10116 GN=Eloc PE=1 SV=1	P83941	12 kDa
Skp1_POZ domain-containing protein OS=Rattus norvegicus OX=10116 PE=3 SV=1	A0A0G2K2A0	13 kDa
Skp1_POZ domain-containing protein OS=Rattus norvegicus OX=10116 PE=3 SV=1	A0A096MIY6	13 kDa
40S ribosomal protein S7 OS=Rattus norvegicus OX=10116 GN=Rps7 PE=2 SV=1	B5DEL9	22 kDa
NHP2-like protein 1 OS=Rattus norvegicus OX=10116 GN=Snu13 PE=2 SV=4	P55770	14 kDa
LOC683667 protein OS=Rattus norvegicus OX=10116 GN=Sri PE=1 SV=1	B0BNJ1	22 kDa
Acidic (Leucine-rich) nuclear phosphoprotein 32 family, member A OS=Rattus norvegicus OX=10116 GN=Anp32a PE=2 SV=1	Q5PPH9	29 kDa
Cluster of ATP synthase subunit delta, mitochondrial OS=Rattus norvegicus OX=10116 GN=Atp5f1d PE=1 SV=1 (G3V7Y3)	G3V7Y3 [2]	18 kDa
ATP synthase subunit delta, mitochondrial OS=Rattus norvegicus OX=10116 GN=Atp5f1d PE=1 SV=1	G3V7Y3	18 kDa
ATP synthase subunit delta, mitochondrial OS=Rattus norvegicus OX=10116 GN=Atp5f1d PE=1 SV=1	B1WBP7	13 kDa
Phosphate carrier protein, mitochondrial OS=Rattus norvegicus OX=10116 GN=Slc25a3 PE=1 SV=1	G3V741	40 kDa
26S proteasome regulatory subunit 6A OS=Rattus norvegicus OX=10116 GN=Psmc3 PE=1 SV=1	Q63569	49 kDa
Synaptophysin OS=Rattus norvegicus OX=10116 GN=Syp PE=1 SV=1	P07825	33 kDa
NADH dehydrogenase [ubiquinone] 1 alpha subcomplex subunit 10, mitochondrial OS=Rattus norvegicus OX=10116 GN=Ndufa10 PE=2 SV=1	Q6P6W6	32 kDa
Proteasome subunit alpha type-4 OS=Rattus norvegicus OX=10116 GN=Psma4 PE=1 SV=1	P21670	29 kDa
Interphotoreceptor matrix proteoglycan 1 (Fragment) OS=Rattus norvegicus OX=10116 GN=Impg1 PE=4 SV=1	E3W9G0	56 kDa
Cluster of Mitogen-activated protein kinase 1 OS=Rattus norvegicus OX=10116 GN=Mapk1 PE=1 SV=3 (P63086)	P63086 [10]	41 kDa
Mitogen-activated protein kinase 1 OS=Rattus norvegicus OX=10116 GN=Mapk1 PE=1 SV=3	P63086	41 kDa
Mitogen-activated protein kinase 3 OS=Rattus norvegicus OX=10116 GN=Mapk3 PE=1 SV=5	P21708	43 kDa
Platelet-derived growth factor receptor alpha OS=Rattus norvegicus OX=10116 GN=Pdgfra PE=1 SV=2	P20786	123 kDa
Mast/stem cell growth factor receptor OS=Rattus norvegicus OX=10116 GN=Kit PE=1 SV=1	Q63116	109 kDa
Vascular endothelial growth factor receptor 1 OS=Rattus norvegicus OX=10116 GN=Flt1 PE=2 SV=1	P53767	150 kDa
Vascular endothelial growth factor receptor 2 OS=Rattus norvegicus OX=10116 GN=Kdr PE=1 SV=1	O08775	150 kDa
Fms-related tyrosine kinase 3 OS=Rattus norvegicus OX=10116 GN=Flt3 PE=3 SV=1	A0A0G2JW59	114 kDa
RCG35022, isoform CRA_b OS=Rattus norvegicus OX=10116 GN=Flt4 PE=3 SV=1	G3V6B7	153 kDa
Platelet-derived growth factor receptor beta OS=Rattus norvegicus OX=10116 GN=Pdgfrb PE=2 SV=2	Q05030	123 kDa
Vascular endothelial growth factor receptor 3 OS=Rattus norvegicus OX=10116 GN=Flt4 PE=1 SV=1	Q91ZT1	153 kDa
Cluster of 6-phosphogluconate dehydrogenase, decarboxylating OS=Rattus norvegicus OX=10116 GN=Pgd PE=1 SV=1 (P85968)	P85968 [2]	53 kDa
6-phosphogluconate dehydrogenase, decarboxylating OS=Rattus norvegicus OX=10116 GN=Pgd PE=1 SV=1	P85968	53 kDa
6-phosphogluconate dehydrogenase, decarboxylating OS=Rattus norvegicus OX=10116 GN=Kif1b PE=1 SV=1	A0A0G2K7Q8	120 kDa
Acetyl-CoA acetyltransferase, mitochondrial OS=Rattus norvegicus OX=10116 GN=Acat1 PE=1 SV=1	P17764	45 kDa
Calnexin OS=Rattus norvegicus OX=10116 GN=Canx PE=1 SV=1	P35565	67 kDa
Mitochondrial fission 1 protein OS=Rattus norvegicus OX=10116 GN=Fis1 PE=1 SV=1	P84817 (+1)	17 kDa
Rpl7 protein (Fragment) OS=Rattus norvegicus OX=10116 GN=Rpl7 PE=2 SV=1	B0K023	26 kDa
Vesicular inhibitory amino acid transporter OS=Rattus norvegicus OX=10116 GN=Slc32a1 PE=1 SV=1	O35458	57 kDa
MAGUK p55 subfamily member 2 OS=Rattus norvegicus OX=10116 GN=Mpp2 PE=1 SV=2	D3ZAA9	62 kDa
Apoptotic chromatin condensation inducer 1 OS=Rattus norvegicus OX=10116 GN=Acin1 PE=1 SV=1	E9PST5	151 kDa
Splicing factor 3a, subunit 3 OS=Rattus norvegicus OX=10116 GN=Sf3a3 PE=1 SV=1	Q4KLI7	59 kDa
Cluster of Recoverin OS=Rattus norvegicus OX=10116 GN=Rcvrn PE=2 SV=1 (Q8VH47)	Q8VH47 [2]	23 kDa
Recoverin OS=Rattus norvegicus OX=10116 GN=Rcvrn PE=2 SV=1	Q8VH47	23 kDa
Recoverin OS=Rattus norvegicus OX=10116 GN=Rcvrn PE=4 SV=1	G3V6G4	23 kDa
Dihydropteridine reductase OS=Rattus norvegicus OX=10116 GN=Qdpr PE=1 SV=1	P11348	26 kDa
N-acetylneuraminate synthase OS=Rattus norvegicus OX=10116 GN=Nans PE=1 SV=1	B1WC26	40 kDa
Cluster of 26S proteasome non-ATPase regulatory subunit 1 OS=Rattus norvegicus OX=10116 GN=Psmd1 PE=1 SV=1 (A0A0G2JTW5)	A0A0G2JTW5 [2]	106 kDa
26S proteasome non-ATPase regulatory subunit 1 OS=Rattus norvegicus OX=10116 GN=Psmd1 PE=1 SV=1	A0A0G2JTW5	106 kDa
26S proteasome non-ATPase regulatory subunit 1 OS=Rattus norvegicus OX=10116 GN=Psmd1 PE=1 SV=1	G3V8B6	106 kDa
2-oxoglutarate dehydrogenase, mitochondrial OS=Rattus norvegicus OX=10116 GN=Ogdh PE=1 SV=1	Q5XI78	116 kDa
MICOS complex subunit MIC60 OS=Rattus norvegicus OX=10116 GN=Immt PE=1 SV=1	A0A0G2JVH4	86 kDa
Insulin-like growth factor binding protein 7 OS=Rattus norvegicus OX=10116 GN=Igfbp7 PE=2 SV=1	Q5RJM3	29 kDa
Tumor protein D52 OS=Rattus norvegicus OX=10116 GN=Tpd52 PE=1 SV=1	A0A0G2K865	27 kDa
Cluster of Microtubule-associated protein OS=Rattus norvegicus OX=10116 GN=Map4 PE=1 SV=1 (A0A0G2JW88)	A0A0G2JW88 [2]	233 kDa
Microtubule-associated protein OS=Rattus norvegicus OX=10116 GN=Map4 PE=1 SV=1	A0A0G2JW88	233 kDa
Isoform 2 of Microtubule-associated protein 4 OS=Rattus norvegicus OX=10116 GN=Map4	Q5M7W5-2	103 kDa
Serine and arginine-rich-splicing factor 4 OS=Rattus norvegicus OX=10116 GN=Srsf4 PE=1 SV=1	G3V798	56 kDa
Cluster of Murinoglobulin-1 OS=Rattus norvegicus OX=10116 GN=LOC297568 PE=1 SV=3 (D4AA52)	D4AA52 [5]	164 kDa
Murinoglobulin-1 OS=Rattus norvegicus OX=10116 GN=LOC297568 PE=1 SV=3	D4AA52	164 kDa
Murinoglobulin-1 OS=Rattus norvegicus OX=10116 GN=Mug1 PE=2 SV=1	Q03626 (+1)	165 kDa
Uncharacterized protein OS=Rattus norvegicus OX=10116 PE=1 SV=3	G3V9J1	97 kDa
Murinoglobulin-2 OS=Rattus norvegicus OX=10116 GN=Mug2 PE=1 SV=1	Q6IE52	162 kDa
Delta-aminolevulinic acid dehydratase OS=Rattus norvegicus OX=10116 GN=Alad PE=1 SV=1	P06214	36 kDa
Cortactin, isoform CRA_c OS=Rattus norvegicus OX=10116 GN=Cttn PE=1 SV=3	D3ZGE6	61 kDa
NADH dehydrogenase [ubiquinone] iron-sulfur protein 6, mitochondrial OS=Rattus norvegicus OX=10116 GN=LOC100912599 PE=1 SV=1	D3ZCZ9	13 kDa
Vps35 protein (Fragment) OS=Rattus norvegicus OX=10116 GN=Vps35 PE=2 SV=1	B5DFC1	72 kDa
Cluster of Polyadenylate-binding protein 1 OS=Rattus norvegicus OX=10116 GN=Pabpc1 PE=1 SV=1 (A0A0G2JZS2)	A0A0G2JZS2 [5]	60 kDa
Polyadenylate-binding protein 1 OS=Rattus norvegicus OX=10116 GN=Pabpc1 PE=1 SV=1	A0A0G2JZS2	60 kDa
Polyadenylate-binding protein OS=Rattus norvegicus OX=10116 GN=Pabpc6 PE=1 SV=1	B5DF80	71 kDa
Polyadenylate-binding protein OS=Rattus norvegicus OX=10116 GN=Pabpc2 PE=3 SV=1	D4A233	69 kDa
Polyadenylate-binding protein OS=Rattus norvegicus OX=10116 GN=Pabpc4 PE=1 SV=2	G3V9N0	71 kDa
Polyadenylate-binding protein OS=Rattus norvegicus OX=10116 GN=RGD1562451 PE=3 SV=3	D3ZSR2	71 kDa
Proteasome subunit alpha type OS=Rattus norvegicus OX=10116 GN=Psma5 PE=1 SV=1	Q6P9V6	26 kDa
Cluster of Oxidation resistance protein 1 OS=Rattus norvegicus OX=10116 GN=Oxr1 PE=1 SV=1 (A0A0G2K7Y2)	A0A0G2K7Y2 [2]	97 kDa
Oxidation resistance protein 1 OS=Rattus norvegicus OX=10116 GN=Oxr1 PE=1 SV=1	A0A0G2K7Y2	97 kDa
Oxidation resistance protein 1 OS=Rattus norvegicus OX=10116 GN=Oxr1 PE=1 SV=1	A0A0G2JZ50	93 kDa
Hemopexin OS=Rattus norvegicus OX=10116 GN=Hpx PE=1 SV=3	P20059	51 kDa
Transcription elongation factor A protein 1 OS=Rattus norvegicus OX=10116 GN=Tcea1 PE=1 SV=1	Q4KLL0	34 kDa
Dynein light chain 2, cytoplasmic OS=Rattus norvegicus OX=10116 GN=Dynll2 PE=1 SV=1	Q78P75	10 kDa
Thioredoxin reductase 1, cytoplasmic OS=Rattus norvegicus OX=10116 GN=Txnrd1 PE=1 SV=1	A0A0G2JUN7	54 kDa
40S ribosomal protein S28 OS=Rattus norvegicus OX=10116 GN=Rps28 PE=1 SV=1	P62859	8 kDa
Proteasome (Prosome, macropain) 26S subunit, non-ATPase, 14 OS=Rattus norvegicus OX=10116 GN=Psmd14 PE=1 SV=1	Q4V8E2	35 kDa
Splicing factor 3a, subunit 1 OS=Rattus norvegicus OX=10116 GN=Sf3a1 PE=1 SV=1	D3ZQM0	89 kDa
Cct-5 protein (Fragment) OS=Rattus norvegicus OX=10116 PE=2 SV=1	Q6B436	17 kDa
SH3 domain binding glutamic acid-rich protein-like 3 OS=Rattus norvegicus OX=10116 GN=Sh3bgrl3 PE=1 SV=1	B2RZ27	10 kDa
Glycine--tRNA ligase OS=Rattus norvegicus OX=10116 GN=Gars1 PE=1 SV=2	Q5I0G4	82 kDa
DEAD-box helicase 17 OS=Rattus norvegicus OX=10116 GN=Ddx17 PE=1 SV=3	E9PT29	72 kDa
Endophilin-A2 OS=Rattus norvegicus OX=10116 GN=Sh3gl1 PE=1 SV=1	O35964	41 kDa
Cytochrome b-c1 complex subunit Rieske, mitochondrial OS=Rattus norvegicus OX=10116 GN=Uqcrfs1 PE=1 SV=2	P20788	29 kDa
Group specific component OS=Rattus norvegicus OX=10116 GN=Gc PE=1 SV=1	Q68FY4	54 kDa
Cluster of Proteasome subunit beta OS=Rattus norvegicus OX=10116 GN=Psmb4 PE=1 SV=2 (G3V8U9)	G3V8U9 [2]	26 kDa
Proteasome subunit beta OS=Rattus norvegicus OX=10116 GN=Psmb4 PE=1 SV=2	G3V8U9	26 kDa
Proteasome subunit beta type-4 OS=Rattus norvegicus OX=10116 GN=Psmb4 PE=1 SV=2	P34067	29 kDa
Ornithine aminotransferase, mitochondrial OS=Rattus norvegicus OX=10116 GN=Oat PE=1 SV=1	P04182	48 kDa
ES1 protein homolog, mitochondrial OS=Rattus norvegicus OX=10116 PE=1 SV=2	P56571	28 kDa
Phosphohistidine phosphatase 1 OS=Rattus norvegicus OX=10116 GN=Phpt1 PE=1 SV=1	D3ZP47	14 kDa
Cluster of ATP-dependent 6-phosphofructokinase OS=Rattus norvegicus OX=10116 GN=Pfkp PE=2 SV=1 (C7C5T2)	C7C5T2 [3]	86 kDa
ATP-dependent 6-phosphofructokinase OS=Rattus norvegicus OX=10116 GN=Pfkp PE=2 SV=1	C7C5T2	86 kDa
ATP-dependent 6-phosphofructokinase OS=Rattus norvegicus OX=10116 GN=Pfkp PE=1 SV=2	A0A0A0MXY5 (+1)	82 kDa
AHNAK nucleoprotein OS=Rattus norvegicus OX=10116 GN=Ahnak PE=1 SV=1	A0A0G2JU96	572 kDa
26S proteasome non-ATPase regulatory subunit 13 OS=Rattus norvegicus OX=10116 GN=Psmd13 PE=1 SV=1	B0BN93	43 kDa
Cluster of Transcription elongation factor SPT5 OS=Rattus norvegicus OX=10116 GN=Supt5h PE=1 SV=2 (E9PTB2)	E9PTB2 [2]	121 kDa
Transcription elongation factor SPT5 OS=Rattus norvegicus OX=10116 GN=Supt5h PE=1 SV=2	E9PTB2	121 kDa
SPT5 homolog, DSIF elongation factor subunit (Fragment) OS=Rattus norvegicus OX=10116 GN=Supt5h PE=1 SV=1	A0A1W2Q689	57 kDa
Cluster of Serine/threonine-protein phosphatase 2B catalytic subunit alpha isoform OS=Rattus norvegicus OX=10116 GN=Ppp3ca PE=1 SV=1 (P63329)	P63329 [6]	59 kDa
Serine/threonine-protein phosphatase 2B catalytic subunit alpha isoform OS=Rattus norvegicus OX=10116 GN=Ppp3ca PE=1 SV=1	P63329	59 kDa
Isoform 2 of Serine/threonine-protein phosphatase 2B catalytic subunit alpha isoform OS=Rattus norvegicus OX=10116 GN=Ppp3ca	P63329-2	58 kDa
Serine/threonine-protein phosphatase 2B catalytic subunit beta isoform OS=Rattus norvegicus OX=10116 GN=Ppp3cb PE=1 SV=1	P20651	59 kDa
Serine/threonine-protein phosphatase OS=Rattus norvegicus OX=10116 GN=Ppp3cc PE=2 SV=1	E2CWF0 (+2)	59 kDa
Platelet-activating factor acetylhydrolase IB subunit alpha OS=Rattus norvegicus OX=10116 GN=Pafah1b1 PE=1 SV=2	P63004	47 kDa
Granulin, isoform CRA_c OS=Rattus norvegicus OX=10116 GN=Grn PE=4 SV=1	G3V8V1	65 kDa
Casein kinase II subunit alpha OS=Rattus norvegicus OX=10116 GN=Csnk2a1 PE=1 SV=2	P19139	45 kDa
Elongation factor Tu GTP-binding domain-containing 2 OS=Rattus norvegicus OX=10116 GN=Eftud2 PE=1 SV=2	F1LM66	109 kDa
Septin 6 OS=Rattus norvegicus OX=10116 GN=Sept6 PE=1 SV=1	A0A0U1RRT8	49 kDa
Galactokinase 1 OS=Rattus norvegicus OX=10116 GN=Galk1 PE=1 SV=1	Q5RKH2	42 kDa
Cluster of Isoform Non-brain of Clathrin light chain B OS=Rattus norvegicus OX=10116 GN=Cltb (P08082-2)	P08082-2 [2]	23 kDa
Isoform Non-brain of Clathrin light chain B OS=Rattus norvegicus OX=10116 GN=Cltb	P08082-2	23 kDa
Clathrin light chain B OS=Rattus norvegicus OX=10116 GN=Cltb PE=1 SV=1	P08082	25 kDa
D-aminoacyl-tRNA deacylase OS=Rattus norvegicus OX=10116 GN=Dtd1 PE=1 SV=1	B0K014	23 kDa
Tubulin polymerization-promoting protein OS=Rattus norvegicus OX=10116 GN=Tppp PE=1 SV=1	A0A5H1ZRV3	26 kDa
Bis(5'-nucleosyl)-tetraphosphatase [asymmetrical] OS=Rattus norvegicus OX=10116 GN=Nudt2 PE=2 SV=3	Q6PEC0	17 kDa
Cluster of Drebrin OS=Rattus norvegicus OX=10116 GN=Dbn1 PE=1 SV=3 (Q07266)	Q07266 [2]	77 kDa
Drebrin OS=Rattus norvegicus OX=10116 GN=Dbn1 PE=1 SV=3	Q07266	77 kDa
Isoform E1 of Drebrin OS=Rattus norvegicus OX=10116 GN=Dbn1	Q07266-2	73 kDa
Superoxide dismutase [Mn], mitochondrial OS=Rattus norvegicus OX=10116 GN=Sod2 PE=1 SV=2	P07895	25 kDa
Eukaryotic translation initiation factor 3 subunit F OS=Rattus norvegicus OX=10116 GN=Eif3f PE=1 SV=3	D4AC36	38 kDa
Polyglutamine binding protein 1, isoform CRA_a OS=Rattus norvegicus OX=10116 GN=Pqbp1 PE=1 SV=1	G3V705	31 kDa
Cluster of Microtubule-associated protein OS=Rattus norvegicus OX=10116 GN=Map2 PE=1 SV=1 (A0A0U1RRX4)	A0A0U1RRX4 [2]	199 kDa
Microtubule-associated protein OS=Rattus norvegicus OX=10116 GN=Map2 PE=1 SV=1	A0A0U1RRX4	199 kDa
Microtubule-associated protein (Fragment) OS=Rattus norvegicus OX=10116 GN=Map2 PE=1 SV=1	A0A0U1RRQ0	37 kDa
Protein-L-isoaspartate O-methyltransferase OS=Rattus norvegicus OX=10116 GN=Pcmt1 PE=1 SV=1	A0A140TAB9 (+1)	21 kDa
D-3-phosphoglycerate dehydrogenase OS=Rattus norvegicus OX=10116 GN=Phgdh PE=1 SV=3	O08651	56 kDa
Cluster of Caprin-1 OS=Rattus norvegicus OX=10116 GN=Caprin1 PE=1 SV=2 (Q5M9G3)	Q5M9G3 [2]	78 kDa
Caprin-1 OS=Rattus norvegicus OX=10116 GN=Caprin1 PE=1 SV=2	Q5M9G3	78 kDa
Caprin-1 OS=Rattus norvegicus OX=10116 GN=Caprin1 PE=1 SV=1	A0A0G2K8H0	80 kDa
Glycogen phosphorylase, liver form OS=Rattus norvegicus OX=10116 GN=Pygl PE=1 SV=5	P09811	97 kDa
Transcription factor BTF3 OS=Rattus norvegicus OX=10116 PE=3 SV=1	A0A0G2K4W2	17 kDa
U1 small nuclear ribonucleoprotein C OS=Rattus norvegicus OX=10116 GN=Snrpc PE=3 SV=1	D3ZCL3	17 kDa
NADH dehydrogenase (Ubiquinone) Fe-S protein 3 (Predicted), isoform CRA_c OS=Rattus norvegicus OX=10116 GN=Ndufs3 PE=1 SV=1	D3ZG43	30 kDa
Splicing factor 3b, subunit 2 OS=Rattus norvegicus OX=10116 GN=Sf3b2 PE=1 SV=3	D3ZMS1	98 kDa
Disks large homolog 4 OS=Rattus norvegicus OX=10116 GN=Dlg4 PE=1 SV=1	A0A0G2K7F5	81 kDa
Nuclear ubiquitous casein and cyclin-dependent kinase substrate 1 OS=Rattus norvegicus OX=10116 GN=Nucks1 PE=1 SV=1	A0A0G2K7X3	27 kDa
COP9 signalosome complex subunit 4 OS=Rattus norvegicus OX=10116 GN=Cops4 PE=1 SV=1	Q68FS2	46 kDa
PHD finger protein 24 OS=Rattus norvegicus OX=10116 GN=Phf24 PE=1 SV=1	D3ZB78	41 kDa
Cluster of Neuroplastin OS=Rattus norvegicus OX=10116 GN=Nptn PE=1 SV=2 (P97546)	P97546 [2]	44 kDa
Neuroplastin OS=Rattus norvegicus OX=10116 GN=Nptn PE=1 SV=2	P97546	44 kDa
Isoform 1 of Neuroplastin OS=Rattus norvegicus OX=10116 GN=Nptn	P97546-1	31 kDa
Talin 2 OS=Rattus norvegicus OX=10116 GN=Tln2 PE=1 SV=3	D3ZE09	153 kDa
Protein phosphatase 1 regulatory subunit 1A OS=Rattus norvegicus OX=10116 GN=Ppp1r1a PE=1 SV=1	P19103	19 kDa
Ras homolog family member C OS=Rattus norvegicus OX=10116 GN=Rhoc PE=1 SV=1	B2RYP0	22 kDa
Gamma-adducin OS=Rattus norvegicus OX=10116 GN=Add3 PE=1 SV=1	A0A0G2JW28	75 kDa
Metaxin 2 OS=Rattus norvegicus OX=10116 GN=Mtx2 PE=1 SV=1	Q5U1Z9	30 kDa
Cluster of Low molecular weight phosphotyrosine protein phosphatase OS=Rattus norvegicus OX=10116 GN=Acp1 PE=1 SV=3 (P41498)	P41498 [2]	18 kDa
Low molecular weight phosphotyrosine protein phosphatase OS=Rattus norvegicus OX=10116 GN=Acp1 PE=1 SV=3	P41498	18 kDa
Low molecular weight phosphotyrosine protein phosphatase OS=Rattus norvegicus OX=10116 GN=Acp1 PE=1 SV=1	A0A0G2K394	18 kDa
Cluster of Swi5-dependent recombination DNA repair protein 1 homolog OS=Rattus norvegicus OX=10116 GN=Sfr1 PE=1 SV=1 (A0A0H2UHK0)	A0A0H2UHK0 [2]	29 kDa
Swi5-dependent recombination DNA repair protein 1 homolog OS=Rattus norvegicus OX=10116 GN=Sfr1 PE=1 SV=1	A0A0H2UHK0	29 kDa
Swi5-dependent recombination DNA repair protein 1 homolog OS=Rattus norvegicus OX=10116 GN=Sfr1 PE=2 SV=1	Q6TXG9	29 kDa
Nascent polypeptide-associated complex subunit alpha OS=Rattus norvegicus OX=10116 GN=Naca PE=1 SV=1	M0R9L0	220 kDa
Cluster of Apolipoprotein E OS=Rattus norvegicus OX=10116 GN=Apoe PE=2 SV=1 (Q6PAH0)	Q6PAH0 [3]	36 kDa
Apolipoprotein E OS=Rattus norvegicus OX=10116 GN=Apoe PE=2 SV=1	Q6PAH0	36 kDa
Apolipoprotein E OS=Rattus norvegicus OX=10116 GN=Apoe PE=1 SV=1	A0A0G2K151 (+1)	41 kDa
Hepatoma-derived growth factor-related protein 3 OS=Rattus norvegicus OX=10116 GN=Hdgfl3 PE=1 SV=1	Q923W4	22 kDa
Serine/arginine-rich splicing factor 6 OS=Rattus norvegicus OX=10116 GN=Srsf6 PE=1 SV=1	G3V6S8	39 kDa
Protein transport protein SEC23 OS=Rattus norvegicus OX=10116 GN=Sec23a PE=1 SV=1	B5DFC3	86 kDa
Hepatoma-derived growth factor-related protein 2 OS=Rattus norvegicus OX=10116 GN=Hdgfl2 PE=1 SV=1	A0A0G2JYC7	72 kDa
Cytosol aminopeptidase OS=Rattus norvegicus OX=10116 GN=Lap3 PE=1 SV=1	Q68FS4	56 kDa
60S ribosomal protein L4 OS=Rattus norvegicus OX=10116 GN=Rpl4 PE=1 SV=3	P50878	47 kDa
Cluster of Soluble guanylyl cyclase beta 1 subunit OS=Rattus norvegicus OX=10116 PE=2 SV=1 (Q80WY5)	Q80WY5 [2]	70 kDa
Soluble guanylyl cyclase beta 1 subunit OS=Rattus norvegicus OX=10116 PE=2 SV=1	Q80WY5	70 kDa
Guanylate cyclase soluble subunit beta-1 OS=Rattus norvegicus OX=10116 GN=Gucy1b1 PE=1 SV=2	P20595	70 kDa
Inosine triphosphate pyrophosphatase OS=Rattus norvegicus OX=10116 GN=Itpa PE=3 SV=1	D3ZW55	22 kDa
Peptidyl-prolyl cis-trans isomerase D OS=Rattus norvegicus OX=10116 GN=Ppid PE=1 SV=3	Q6DGG0	41 kDa
RCG55135, isoform CRA_b OS=Rattus norvegicus OX=10116 GN=Tln1 PE=1 SV=1	G3V852	270 kDa
4-aminobutyrate aminotransferase, mitochondrial OS=Rattus norvegicus OX=10116 GN=Abat PE=1 SV=3	P50554	56 kDa
Protein kinase C OS=Rattus norvegicus OX=10116 GN=Prkca PE=2 SV=1	B5DFC4	77 kDa
Reticulon OS=Rattus norvegicus OX=10116 GN=Rtn4 PE=1 SV=1	F1LQN3	126 kDa
26S proteasome regulatory subunit 7 OS=Rattus norvegicus OX=10116 GN=Psmc2 PE=1 SV=1	G3V7L6	49 kDa
Protein IMPACT OS=Rattus norvegicus OX=10116 GN=Impact PE=1 SV=1	Q5GFD9	36 kDa
Cluster of DnaJ homolog subfamily C member 5 OS=Rattus norvegicus OX=10116 GN=Dnajc5 PE=1 SV=1 (P60905)	P60905 [2]	22 kDa
DnaJ homolog subfamily C member 5 OS=Rattus norvegicus OX=10116 GN=Dnajc5 PE=1 SV=1	P60905	22 kDa
DnaJ (Hsp40) homolog, subfamily C, member 5, isoform CRA_a OS=Rattus norvegicus OX=10116 GN=Dnajc5 PE=1 SV=1	A0A0G2JX56	19 kDa
WD repeat-containing protein 61 OS=Rattus norvegicus OX=10116 GN=Wdr61 PE=1 SV=1	Q4V7A0	34 kDa
Oxoglutarate dehydrogenase-like OS=Rattus norvegicus OX=10116 GN=Ogdhl PE=1 SV=2	D3ZQD3	115 kDa
Cytidine/uridine monophosphate kinase 2 OS=Rattus norvegicus OX=10116 GN=Cmpk2 PE=1 SV=3	D3ZC63	50 kDa
Acyl-protein thioesterase 1 OS=Rattus norvegicus OX=10116 GN=Lypla1 PE=1 SV=1	P70470	25 kDa
Heat shock protein 75 kDa, mitochondrial OS=Rattus norvegicus OX=10116 GN=Trap1 PE=1 SV=1	Q5XHZ0	80 kDa
Isocitrate dehydrogenase [NAD] subunit gamma 1, mitochondrial OS=Rattus norvegicus OX=10116 GN=Idh3g PE=1 SV=2	P41565	43 kDa
Interphotoreceptor matrix proteoglycan 2 OS=Rattus norvegicus OX=10116 GN=Impg2 PE=4 SV=3	F1LNC8	138 kDa
Cluster of LUC7-like 2 (S. cerevisiae) OS=Rattus norvegicus OX=10116 GN=Luc7l2 PE=1 SV=1 (B2RYP6)	B2RYP6 [2]	47 kDa
LUC7-like 2 (S. cerevisiae) OS=Rattus norvegicus OX=10116 GN=Luc7l2 PE=1 SV=1	B2RYP6	47 kDa
LUC7-like OS=Rattus norvegicus OX=10116 GN=Luc7l PE=1 SV=3	G3V9R0	44 kDa
Proliferation-associated protein 2G4 OS=Rattus norvegicus OX=10116 GN=Pa2g4 PE=1 SV=1	Q6AYD3	44 kDa
Chondroitin sulfate proteoglycan 5 OS=Rattus norvegicus OX=10116 GN=Cspg5 PE=1 SV=1	Q9ERQ6	61 kDa
Tropomodulin-2 OS=Rattus norvegicus OX=10116 GN=Tmod2 PE=1 SV=1	P70566	39 kDa
Isovaleryl-CoA dehydrogenase, mitochondrial OS=Rattus norvegicus OX=10116 GN=Ivd PE=1 SV=2	P12007	46 kDa
FUS interacting protein (Serine-arginine rich) 1 OS=Rattus norvegicus OX=10116 GN=Srsf10 PE=1 SV=1	Q4KM38	20 kDa
Poly(U)-binding-splicing factor PUF60 OS=Rattus norvegicus OX=10116 GN=Puf60 PE=1 SV=1	A0A0H2UHZ6	60 kDa
Cluster of Ubiquitin-40S ribosomal protein S27a OS=Rattus norvegicus OX=10116 GN=Rps27a PE=1 SV=2 (P62982)	P62982 [3]	18 kDa
Ubiquitin-40S ribosomal protein S27a OS=Rattus norvegicus OX=10116 GN=Rps27a PE=1 SV=2	P62982	18 kDa
Polyubiquitin-C OS=Rattus norvegicus OX=10116 GN=Ubc PE=4 SV=1	F1LML2	91 kDa
Ubiquitin-like domain-containing protein OS=Rattus norvegicus OX=10116 GN=Rps27a-ps28 PE=4 SV=3	F1LU69	17 kDa
Cluster of Ras-related protein Rab-11B OS=Rattus norvegicus OX=10116 GN=Rab11b PE=1 SV=4 (O35509)	O35509 [2]	24 kDa
Ras-related protein Rab-11B OS=Rattus norvegicus OX=10116 GN=Rab11b PE=1 SV=4	O35509	24 kDa
Ras-related protein Rab-11A OS=Rattus norvegicus OX=10116 GN=Rab11a PE=1 SV=3	P62494	24 kDa
Cluster of Acid ceramidase OS=Rattus norvegicus OX=10116 GN=Asah1 PE=1 SV=1 (Q6P7S1)	Q6P7S1 [2]	44 kDa
Acid ceramidase OS=Rattus norvegicus OX=10116 GN=Asah1 PE=1 SV=1	Q6P7S1	44 kDa
Acid ceramidase OS=Rattus norvegicus OX=10116 GN=Asah1 PE=1 SV=1	A0A0G2K8T0	48 kDa
Synapsin II, isoform CRA_a OS=Rattus norvegicus OX=10116 GN=Syn2 PE=1 SV=3	G3V733	63 kDa
Histone H4 OS=Rattus norvegicus OX=10116 GN=H4c2 PE=1 SV=2	P62804	11 kDa
Phospholysine phosphohistidine inorganic pyrophosphate phosphatase OS=Rattus norvegicus OX=10116 GN=Lhpp PE=2 SV=1	Q5I0D5	29 kDa
Serine/arginine-rich splicing factor 5 OS=Rattus norvegicus OX=10116 GN=Srsf5 PE=1 SV=1	Q09167	31 kDa
Sodium/potassium-transporting ATPase subunit beta-3 OS=Rattus norvegicus OX=10116 GN=Atp1b3 PE=2 SV=1	Q63377	32 kDa
Glutaredoxin-3 OS=Rattus norvegicus OX=10116 GN=Glrx3 PE=1 SV=1	A0A0G2K5P8 (+1)	33 kDa
Dmx-like 2 OS=Rattus norvegicus OX=10116 GN=Dmxl2 PE=1 SV=3	F1M3W5	341 kDa
Cluster of Importin subunit alpha OS=Rattus norvegicus OX=10116 GN=Kpna4 PE=1 SV=1 (Q56R17)	Q56R17 [2]	58 kDa
Importin subunit alpha OS=Rattus norvegicus OX=10116 GN=Kpna4 PE=1 SV=1	Q56R17	58 kDa
Importin subunit alpha OS=Rattus norvegicus OX=10116 GN=Kpna3 PE=1 SV=1	Q56R18	58 kDa
Cluster of Cytoplasmic dynein 1 intermediate chain 2 OS=Rattus norvegicus OX=10116 GN=Dync1i2 PE=1 SV=1 (Q6AZ35)	Q6AZ35 [2]	71 kDa
Cytoplasmic dynein 1 intermediate chain 2 OS=Rattus norvegicus OX=10116 GN=Dync1i2 PE=1 SV=1	Q6AZ35	71 kDa
Isoform 2C of Cytoplasmic dynein 1 intermediate chain 2 OS=Rattus norvegicus OX=10116 GN=Dync1i2	Q62871-3	68 kDa
Cluster of COP9 signalosome complex subunit 2 OS=Rattus norvegicus OX=10116 GN=Cops2 PE=1 SV=1 (P61203)	P61203 [2]	52 kDa
COP9 signalosome complex subunit 2 OS=Rattus norvegicus OX=10116 GN=Cops2 PE=1 SV=1	P61203	52 kDa
Isoform 2 of COP9 signalosome complex subunit 2 OS=Rattus norvegicus OX=10116 GN=Cops2	P61203-2	47 kDa
Cluster of Farnesyl pyrophosphate synthase OS=Rattus norvegicus OX=10116 GN=Fdps PE=2 SV=2 (P05369)	P05369 [3]	41 kDa
Farnesyl pyrophosphate synthase OS=Rattus norvegicus OX=10116 GN=Fdps PE=2 SV=2	P05369	41 kDa
Farnesyl pyrophosphate synthase OS=Rattus norvegicus OX=10116 GN=Fdps PE=1 SV=1	A0A0G2JXT3	49 kDa
Ac2-125 OS=Rattus norvegicus OX=10116 GN=Fdps PE=1 SV=1	Q7TPK0	98 kDa
Cluster of Molybdopterin molybdenumtransferase OS=Rattus norvegicus OX=10116 GN=Gphn PE=1 SV=3 (F1MA86)	F1MA86 [8]	67 kDa
Molybdopterin molybdenumtransferase OS=Rattus norvegicus OX=10116 GN=Gphn PE=1 SV=3	F1MA86	67 kDa
Gephyrin OS=Rattus norvegicus OX=10116 GN=Gphn PE=1 SV=3	Q03555 (+5)	83 kDa
Molybdopterin molybdenumtransferase OS=Rattus norvegicus OX=10116 GN=Gphn PE=1 SV=2	M0R423	72 kDa
Cysteine and glycine-rich protein 1 OS=Rattus norvegicus OX=10116 GN=Csrp1 PE=1 SV=2	P47875	21 kDa
Cluster of 60S ribosomal protein L6 OS=Rattus norvegicus OX=10116 GN=Rpl6-ps1 PE=3 SV=1 (F1LQS3)	F1LQS3 [3]	34 kDa
60S ribosomal protein L6 OS=Rattus norvegicus OX=10116 GN=Rpl6-ps1 PE=3 SV=1	F1LQS3	34 kDa
Ribosomal_L6e_N domain-containing protein OS=Rattus norvegicus OX=10116 PE=1 SV=1	A0A0G2KBA1	32 kDa
60S ribosomal protein L6 OS=Rattus norvegicus OX=10116 GN=Rpl6 PE=1 SV=5	P21533	34 kDa
Glucose-6-phosphate 1-dehydrogenase OS=Rattus norvegicus OX=10116 GN=G6pdx PE=1 SV=3	P05370	59 kDa
Cluster of 60S ribosomal protein L5 OS=Rattus norvegicus OX=10116 GN=Rpl5 PE=1 SV=3 (P09895)	P09895 [2]	34 kDa
60S ribosomal protein L5 OS=Rattus norvegicus OX=10116 GN=Rpl5 PE=1 SV=3	P09895	34 kDa
Ribosomal_L18_c domain-containing protein OS=Rattus norvegicus OX=10116 PE=1 SV=1	D3ZHP8	34 kDa
Protein CUSTOS OS=Rattus norvegicus OX=10116 GN=Custos PE=1 SV=1	Q5I034	30 kDa
Coronin OS=Rattus norvegicus OX=10116 GN=Coro1b PE=1 SV=1	G3V940	54 kDa
ARS2 domain-containing protein OS=Rattus norvegicus OX=10116 PE=1 SV=2	M0R7E6	55 kDa
FXYD domain-containing ion transport regulator OS=Rattus norvegicus OX=10116 GN=Fxyd1 PE=1 SV=1	A0A0H2UHS8	11 kDa
Proteasome subunit alpha type-3 OS=Rattus norvegicus OX=10116 GN=Psma3 PE=1 SV=3	P18422	28 kDa
Thimet oligopeptidase OS=Rattus norvegicus OX=10116 GN=Thop1 PE=1 SV=4	P24155	78 kDa
Vacuolar protein sorting-associated protein 35 OS=Rattus norvegicus OX=10116 GN=Vps35 PE=1 SV=1	G3V8A5	92 kDa
3-mercaptopyruvate sulfurtransferase OS=Rattus norvegicus OX=10116 GN=Mpst PE=1 SV=3	P97532	33 kDa
Electron transfer flavoprotein subunit alpha, mitochondrial OS=Rattus norvegicus OX=10116 GN=Etfa PE=1 SV=4	P13803	35 kDa
NADH:ubiquinone oxidoreductase subunit B10 OS=Rattus norvegicus OX=10116 GN=Ndufb10 PE=1 SV=1	D4A0T0	21 kDa
Magnesium-dependent phosphatase 1 OS=Rattus norvegicus OX=10116 GN=Mdp1 PE=1 SV=1	D4A4U3	19 kDa
F-box only protein 2 OS=Rattus norvegicus OX=10116 GN=Fbxo2 PE=4 SV=1	G3V774	34 kDa
60S ribosomal protein L30 OS=Rattus norvegicus OX=10116 GN=Rpl30 PE=3 SV=2	P62890	13 kDa
Septin-11 OS=Rattus norvegicus OX=10116 GN=Septin11 PE=1 SV=1	B3GNI6	50 kDa
Creatine kinase S-type, mitochondrial OS=Rattus norvegicus OX=10116 GN=Ckmt2 PE=1 SV=1	A0A0G2JVQ1	47 kDa
Myoglobin OS=Rattus norvegicus OX=10116 GN=Mb PE=3 SV=1	A0A1K0FUB2	17 kDa
Quinone oxidoreductase OS=Rattus norvegicus OX=10116 GN=Cryz PE=2 SV=1	Q6AYT0	35 kDa
Uncharacterized protein OS=Rattus norvegicus OX=10116 PE=4 SV=1	A0A0G2K613	20 kDa
Tetraspanin OS=Rattus norvegicus OX=10116 GN=Cd9 PE=2 SV=1	B1WBM0	25 kDa
Similar to sid2057p OS=Rattus norvegicus OX=10116 GN=RGD1311703 PE=1 SV=1	G3V8R0	20 kDa
Palmitoyl-protein thioesterase 1 OS=Rattus norvegicus OX=10116 GN=Ppt1 PE=1 SV=1	P45479	34 kDa
Cluster of TSC22 domain family protein 1 OS=Rattus norvegicus OX=10116 GN=Tsc22d1 PE=1 SV=1 (D3Z8M8)	D3Z8M8 [2]	107 kDa
TSC22 domain family protein 1 OS=Rattus norvegicus OX=10116 GN=Tsc22d1 PE=1 SV=1	D3Z8M8	107 kDa
TSC22 domain family protein 1 OS=Rattus norvegicus OX=10116 GN=Tsc22d1 PE=2 SV=1	P62501	16 kDa
40S ribosomal protein S3 OS=Rattus norvegicus OX=10116 GN=Rps3 PE=1 SV=1	P62909	27 kDa
Cytochrome c oxidase subunit 2 OS=Rattus norvegicus OX=10116 GN=COX2 PE=3 SV=1	A0A097PE04	26 kDa
60S ribosomal protein L22 OS=Rattus norvegicus OX=10116 GN=Rpl22 PE=2 SV=2	P47198	15 kDa
Vinculin OS=Rattus norvegicus OX=10116 GN=Vcl PE=1 SV=1	A0A0G2K8V2	124 kDa
Ubiquitin-conjugating enzyme E2 D3 OS=Rattus norvegicus OX=10116 GN=Ube2d3 PE=3 SV=1	A0A0G2JV72 (+4)	16 kDa
ATP-binding cassette subfamily A member 4 OS=Rattus norvegicus OX=10116 GN=Abca4 PE=4 SV=2	D4AB29	259 kDa
Translin-associated protein X OS=Rattus norvegicus OX=10116 GN=Tsnax PE=1 SV=1	Q9JHB5	33 kDa
HIV TAT specific factor 1 (Predicted) OS=Rattus norvegicus OX=10116 GN=Htatsf1 PE=1 SV=2	D4A997	89 kDa
Uncharacterized protein OS=Rattus norvegicus OX=10116 PE=2 SV=1	Q62882	15 kDa
Cluster of Histone deacetylase 2 OS=Rattus norvegicus OX=10116 GN=Hdac2 PE=1 SV=1 (F7ENH8)	F7ENH8 [2]	55 kDa
Histone deacetylase 2 OS=Rattus norvegicus OX=10116 GN=Hdac2 PE=1 SV=1	F7ENH8	55 kDa
Histone deacetylase 1 OS=Rattus norvegicus OX=10116 GN=Hdac1 PE=1 SV=1	Q4QQW4	55 kDa
Cluster of Protein RUFY3 OS=Rattus norvegicus OX=10116 GN=Rufy3 PE=1 SV=1 (A0A0G2K6A9)	A0A0G2K6A9 [2]	72 kDa
Protein RUFY3 OS=Rattus norvegicus OX=10116 GN=Rufy3 PE=1 SV=1	A0A0G2K6A9	72 kDa
Protein RUFY3 OS=Rattus norvegicus OX=10116 GN=Rufy3 PE=1 SV=1	Q5FVJ0	53 kDa
Cluster of T-kininogen 2 OS=Rattus norvegicus OX=10116 PE=1 SV=2 (P08932)	P08932 [3]	48 kDa
T-kininogen 2 OS=Rattus norvegicus OX=10116 PE=1 SV=2	P08932	48 kDa
T-kininogen 1 OS=Rattus norvegicus OX=10116 GN=Map1 PE=1 SV=2	P01048	48 kDa
Kininogen-1 OS=Rattus norvegicus OX=10116 GN=Kng1 PE=2 SV=1	P08934	71 kDa
Aldose 1-epimerase OS=Rattus norvegicus OX=10116 GN=Galm PE=1 SV=1	Q66HG4	38 kDa
Eukaryotic translation initiation factor 6 OS=Rattus norvegicus OX=10116 GN=Eif6 PE=1 SV=1	A0A0G2K110	27 kDa
Prohibitin OS=Rattus norvegicus OX=10116 GN=Phb2 PE=1 SV=1	A0A0G2KB63 (+1)	33 kDa
Multifunctional protein ADE2 OS=Rattus norvegicus OX=10116 GN=Paics PE=1 SV=3	P51583	47 kDa
NADH dehydrogenase [ubiquinone] 1 alpha subcomplex subunit 10, mitochondrial OS=Rattus norvegicus OX=10116 GN=Ndufa10l1 PE=3 SV=1	A0A1W2Q6F8 (+1)	41 kDa
Heat shock factor-binding protein 1 OS=Rattus norvegicus OX=10116 GN=Hsbp1 PE=3 SV=1	Q8K3X8	9 kDa
Cluster of Serine/threonine-protein kinase PAK 3 OS=Rattus norvegicus OX=10116 GN=Pak3 PE=1 SV=1 (Q62829)	Q62829 [3]	61 kDa
Serine/threonine-protein kinase PAK 3 OS=Rattus norvegicus OX=10116 GN=Pak3 PE=1 SV=1	Q62829	61 kDa
Serine/threonine-protein kinase PAK 2 OS=Rattus norvegicus OX=10116 GN=Pak2 PE=1 SV=1	Q64303	58 kDa
Serine/threonine-protein kinase PAK 1 OS=Rattus norvegicus OX=10116 GN=Pak1 PE=1 SV=3	P35465	61 kDa
Small nuclear ribonucleoprotein Sm D3 OS=Rattus norvegicus OX=10116 GN=Snrpd3 PE=1 SV=1	M0R907	14 kDa
Methylthioribose-1-phosphate isomerase OS=Rattus norvegicus OX=10116 GN=Mri1 PE=1 SV=1	Q5HZE4	40 kDa
Guanylate cyclase OS=Rattus norvegicus OX=10116 GN=Gucy2d PE=3 SV=1	V9GZ79	121 kDa
60S ribosomal protein L19 OS=Rattus norvegicus OX=10116 GN=Rpl19 PE=1 SV=1	P84100	23 kDa
Cluster of Retinal dehydrogenase 1 OS=Rattus norvegicus OX=10116 GN=Aldh1a1 PE=1 SV=1 (A0A0H2UHP1)	A0A0H2UHP1 [3]	57 kDa
Retinal dehydrogenase 1 OS=Rattus norvegicus OX=10116 GN=Aldh1a1 PE=1 SV=1	A0A0H2UHP1	57 kDa
Aldehyde dehydrogenase, cytosolic 1 OS=Rattus norvegicus OX=10116 GN=Aldh1a7 PE=1 SV=3	D3ZCV5	55 kDa
Aldehyde dehydrogenase, cytosolic 1 OS=Rattus norvegicus OX=10116 GN=Aldh1a7 PE=1 SV=2	P13601	55 kDa
Prolyl endopeptidase-like OS=Rattus norvegicus OX=10116 GN=Prepl PE=1 SV=1	A0A0G2JX67 (+1)	86 kDa
Ube2l3 protein OS=Rattus norvegicus OX=10116 GN=Ube2l3 PE=2 SV=1	B2RZA9	18 kDa
Protein S100-A4 OS=Rattus norvegicus OX=10116 GN=S100a4 PE=2 SV=1	P05942	12 kDa
Heterogeneous nuclear ribonucleoprotein L-like OS=Rattus norvegicus OX=10116 GN=Hnrnpll PE=1 SV=1	D4A3E1	64 kDa
Ras-related protein Rab-2A OS=Rattus norvegicus OX=10116 GN=Rab2a PE=2 SV=1	P05712	24 kDa
DAZ associated protein 1, isoform CRA_a OS=Rattus norvegicus OX=10116 GN=Dazap1 PE=1 SV=1	Q4KLZ3	43 kDa
Ubiquitin carboxyl-terminal hydrolase OS=Rattus norvegicus OX=10116 GN=Usp14 PE=1 SV=1	A0A0G2JVV5 (+1)	52 kDa
EH domain-containing protein 1 OS=Rattus norvegicus OX=10116 GN=Ehd1 PE=1 SV=1	Q641Z6	61 kDa
26S proteasome non-ATPase regulatory subunit 2 OS=Rattus norvegicus OX=10116 GN=Psmd2 PE=1 SV=1	Q4FZT9	100 kDa
Cluster of WD repeat-containing protein 7 OS=Rattus norvegicus OX=10116 GN=Wdr7 PE=1 SV=1 (Q9ERH3)	Q9ERH3 [2]	163 kDa
WD repeat-containing protein 7 OS=Rattus norvegicus OX=10116 GN=Wdr7 PE=1 SV=1	Q9ERH3	163 kDa
Isoform 2 of WD repeat-containing protein 7 OS=Rattus norvegicus OX=10116 GN=Wdr7	Q9ERH3-2	160 kDa
Peroxiredoxin-4 OS=Rattus norvegicus OX=10116 GN=Prdx4 PE=2 SV=1	Q9Z0V5	31 kDa
Cell adhesion molecule 3 OS=Rattus norvegicus OX=10116 GN=Cadm3 PE=1 SV=1	A0A0G2K872	47 kDa
Solute carrier family 25 member 12 OS=Rattus norvegicus OX=10116 GN=Slc25a12 PE=1 SV=3	F1LX07	72 kDa
Reticulocalbin-2 OS=Rattus norvegicus OX=10116 GN=Rcn2 PE=1 SV=2	Q62703	37 kDa
Proteasome subunit beta type-2 OS=Rattus norvegicus OX=10116 GN=Psmb2 PE=1 SV=1	P40307	23 kDa
Uncharacterized protein OS=Rattus norvegicus OX=10116 GN=Chmp4b PE=1 SV=2	M0RCH6	25 kDa
Isoform Crk-I of Adapter molecule crk OS=Rattus norvegicus OX=10116 GN=Crk	Q63768-2	23 kDa
Glutamate decarboxylase 1 OS=Rattus norvegicus OX=10116 GN=Gad1 PE=2 SV=1	P18088	67 kDa
Prolow-density lipoprotein receptor-related protein 1 OS=Rattus norvegicus OX=10116 GN=Lrp1 PE=1 SV=1	G3V928	505 kDa
Cytoglobin OS=Rattus norvegicus OX=10116 GN=Cygb PE=1 SV=1	Q921A4	21 kDa
Cluster of Isocitrate dehydrogenase [NADP], mitochondrial OS=Rattus norvegicus OX=10116 GN=Idh2 PE=1 SV=2 (P56574)	P56574 [2]	51 kDa
Isocitrate dehydrogenase [NADP], mitochondrial OS=Rattus norvegicus OX=10116 GN=Idh2 PE=1 SV=2	P56574	51 kDa
Isocitrate dehydrogenase [NADP] OS=Rattus norvegicus OX=10116 GN=Idh2 PE=1 SV=1	A0A0G2JUF6	48 kDa
Guanylate cyclase activator 1A OS=Rattus norvegicus OX=10116 GN=Guca1a PE=4 SV=1	D3ZII9	23 kDa
Septin 8 OS=Rattus norvegicus OX=10116 GN=Sept8 PE=1 SV=1	A0A0G2K7G7	56 kDa
Adaptor protein, phosphotyrosine-interacting with PH domain and leucine zipper 1 OS=Rattus norvegicus OX=10116 GN=Appl1 PE=1 SV=3	D3ZWA8	75 kDa
26S proteasome regulatory subunit 8 OS=Rattus norvegicus OX=10116 GN=Psmc5 PE=1 SV=1	P62198	46 kDa
Phosphatidylinositol transfer protein alpha isoform OS=Rattus norvegicus OX=10116 GN=Pitpna PE=1 SV=2	P16446	32 kDa
Tetraspanin OS=Rattus norvegicus OX=10116 GN=Cd81 PE=1 SV=1	Q6P9V1	26 kDa
Indolethylamine N-methyltransferase OS=Rattus norvegicus OX=10116 GN=Inmt PE=1 SV=1	D3ZNJ5	29 kDa
Protein S100 OS=Rattus norvegicus OX=10116 GN=S100a6 PE=2 SV=1	B2GVB1	10 kDa
Transgelin-2 OS=Rattus norvegicus OX=10116 GN=Tagln2 PE=1 SV=1	Q5XFX0	22 kDa
NADH dehydrogenase [ubiquinone] 1 alpha subcomplex subunit 2 OS=Rattus norvegicus OX=10116 GN=Ndufa2 PE=1 SV=1	D3ZS58	11 kDa
Chloride intracellular channel protein 5 OS=Rattus norvegicus OX=10116 GN=Clic5 PE=1 SV=1	Q9EPT8	28 kDa
Cluster of Small ubiquitin-related modifier OS=Rattus norvegicus OX=10116 GN=Sumo2 PE=3 SV=2 (F1M2K3)	F1M2K3 [3]	11 kDa
Small ubiquitin-related modifier OS=Rattus norvegicus OX=10116 GN=Sumo2 PE=3 SV=2	F1M2K3 (+1)	11 kDa
Small ubiquitin-related modifier OS=Rattus norvegicus OX=10116 PE=3 SV=3	D4A7L5	12 kDa
Cluster of Protein NDRG3 OS=Rattus norvegicus OX=10116 GN=Ndrg3 PE=1 SV=1 (Q6AYR2)	Q6AYR2 [2]	42 kDa
Protein NDRG3 OS=Rattus norvegicus OX=10116 GN=Ndrg3 PE=1 SV=1	Q6AYR2	42 kDa
N-myc downstream regulated gene 3 OS=Rattus norvegicus OX=10116 GN=LOC679863 PE=1 SV=3	D4ACZ5	38 kDa
Eukaryotic translation initiation factor 3 subunit H OS=Rattus norvegicus OX=10116 GN=Eif3h PE=1 SV=1	Q6P9U8	40 kDa
Aa2-050 OS=Rattus norvegicus OX=10116 PE=2 SV=1	Q7TP72	68 kDa
Toll-interacting protein OS=Rattus norvegicus OX=10116 GN=Tollip PE=1 SV=1	A2RUW1	30 kDa
Eftud2 protein (Fragment) OS=Rattus norvegicus OX=10116 GN=Eftud2 PE=2 SV=1	Q5EB83	51 kDa
Tenascin R, isoform CRA_b OS=Rattus norvegicus OX=10116 GN=Tnr PE=1 SV=1	A0A096MJE6 (+1)	150 kDa
Ubiquitin-conjugating enzyme E2M OS=Rattus norvegicus OX=10116 GN=Ube2m PE=1 SV=1	D3ZNQ6	21 kDa
ATPase Get3 OS=Rattus norvegicus OX=10116 GN=Get3 PE=1 SV=1	G3V9T7	39 kDa
Tumor protein D54 OS=Rattus norvegicus OX=10116 GN=Tpd52l2 PE=1 SV=1	Q6PCT3	24 kDa
Rho GTPase-activating protein 1 OS=Rattus norvegicus OX=10116 GN=Arhgap1 PE=1 SV=1	D4A6C5	51 kDa
Biliverdin reductase A OS=Rattus norvegicus OX=10116 GN=Blvra PE=1 SV=1	Q6AZ33	34 kDa
Cluster of Pyridoxal kinase OS=Rattus norvegicus OX=10116 GN=Pdxk PE=1 SV=1 (G3V647)	G3V647 [2]	35 kDa
Pyridoxal kinase OS=Rattus norvegicus OX=10116 GN=Pdxk PE=1 SV=1	G3V647	35 kDa
Phos_pyr_kin domain-containing protein OS=Rattus norvegicus OX=10116 GN=RGD1566085 PE=1 SV=2	D3Z8P5	35 kDa
60S ribosomal protein L13 OS=Rattus norvegicus OX=10116 GN=LOC100360491 PE=3 SV=1	D3ZRM9	24 kDa
MG2 domain-containing protein (Fragment) OS=Rattus norvegicus OX=10116 PE=4 SV=1	Q63335	26 kDa
PDZ and LIM domain protein 5 OS=Rattus norvegicus OX=10116 GN=Pdlim5 PE=1 SV=2	Q62920	63 kDa
Cluster of Dynein light intermediate chain OS=Rattus norvegicus OX=10116 GN=Dync1li2 PE=1 SV=1 (Q5D023)	Q5D023 [3]	54 kDa
Dynein light intermediate chain OS=Rattus norvegicus OX=10116 GN=Dync1li2 PE=1 SV=1	Q5D023 (+1)	54 kDa
Dynein light intermediate chain OS=Rattus norvegicus OX=10116 GN=Dync1li2 PE=1 SV=1	A0A096MIY2	52 kDa
Cluster of Splicing factor 1 OS=Rattus norvegicus OX=10116 GN=Sf1 PE=1 SV=2 (F1LSC3)	F1LSC3 [2]	68 kDa
Splicing factor 1 OS=Rattus norvegicus OX=10116 GN=Sf1 PE=1 SV=2	F1LSC3	68 kDa
Sf1 protein OS=Rattus norvegicus OX=10116 GN=Sf1 PE=1 SV=3	F1LM37	55 kDa
Similar to Vacuolar protein sorting 26 homolog (VPS26 protein homolog), isoform CRA_a OS=Rattus norvegicus OX=10116 GN=Vps26b PE=1 SV=1	B1WBS4	39 kDa
Proteasome 26S subunit, ATPase 6 OS=Rattus norvegicus OX=10116 GN=Psmc6 PE=1 SV=1	G3V6W6	46 kDa
40S ribosomal protein S8 OS=Rattus norvegicus OX=10116 GN=RGD1566369 PE=3 SV=1	D3ZIE1 (+2)	24 kDa
Apolipoprotein A-I OS=Rattus norvegicus OX=10116 GN=Apoa1 PE=1 SV=2	P04639	30 kDa
Protein Dr1 OS=Rattus norvegicus OX=10116 GN=Dr1 PE=2 SV=1	Q5XI68	19 kDa
Transportin 2 OS=Rattus norvegicus OX=10116 GN=Tnpo2 PE=1 SV=2	D3ZER6	103 kDa
Importin subunit alpha OS=Rattus norvegicus OX=10116 GN=Kpna6 PE=2 SV=1	Q56R15	60 kDa
Succinate-CoA ligase subunit beta (Fragment) OS=Rattus norvegicus OX=10116 GN=Sucla2 PE=2 SV=1	B2RZ24	47 kDa
COP9 signalosome complex subunit 8 OS=Rattus norvegicus OX=10116 GN=Cops8 PE=2 SV=1	Q6P4Z9	23 kDa
Ubiquitin carboxyl-terminal hydrolase 7 OS=Rattus norvegicus OX=10116 GN=Usp7 PE=1 SV=1	Q4VSI4	128 kDa
Cluster of Opticin OS=Rattus norvegicus OX=10116 GN=Optc PE=4 SV=1 (A0A096MJH6)	A0A096MJH6 [2]	39 kDa
Opticin OS=Rattus norvegicus OX=10116 GN=Optc PE=4 SV=1	A0A096MJH6	39 kDa
Opticin OS=Rattus norvegicus OX=10116 GN=Optc PE=4 SV=1	D3ZWK1	40 kDa
cGMP-gated cation channel alpha-1 OS=Rattus norvegicus OX=10116 GN=Cnga1 PE=4 SV=1	F1LQN0	79 kDa
Phosphoacetylglucosamine mutase OS=Rattus norvegicus OX=10116 GN=Pgm3 PE=1 SV=1	B2RYN0	60 kDa
Aldehyde dehydrogenase 1 family, member A3 OS=Rattus norvegicus OX=10116 GN=Aldh1a3 PE=2 SV=1	B2GUU8	56 kDa
CaM kinase-like vesicle-associated protein OS=Rattus norvegicus OX=10116 GN=Camkv PE=1 SV=1	A0A0G2K1R5	54 kDa
Host cell factor C1 OS=Rattus norvegicus OX=10116 GN=Hcfc1 PE=1 SV=1	D3ZN95	209 kDa
RhoA (Fragment) OS=Rattus norvegicus OX=10116 GN=rhoA PE=2 SV=1	O35791	20 kDa
Proteasome subunit beta type-1 OS=Rattus norvegicus OX=10116 GN=Psmb1 PE=1 SV=3	P18421 (+1)	26 kDa
Nebulette (Fragment) OS=Rattus norvegicus OX=10116 GN=Nebl PE=4 SV=1	A0A096MJG7	15 kDa
Phytanoyl-CoA hydroxylase-interacting protein-like OS=Rattus norvegicus OX=10116 GN=Phyhipl PE=1 SV=2	Q6AYN4	42 kDa
Cluster of Transcription factor BTF3 OS=Rattus norvegicus OX=10116 GN=Btf3 PE=1 SV=1 (Q5U3Y8)	Q5U3Y8 [3]	18 kDa
Transcription factor BTF3 OS=Rattus norvegicus OX=10116 GN=Btf3 PE=1 SV=1	Q5U3Y8	18 kDa
Transcription factor BTF3 OS=Rattus norvegicus OX=10116 PE=3 SV=1	A0A0G2K3P1	17 kDa
Transcription factor BTF3 OS=Rattus norvegicus OX=10116 PE=3 SV=1	A0A0G2K5C5	19 kDa
Glutaredoxin 5 OS=Rattus norvegicus OX=10116 GN=Glrx5 PE=1 SV=1	D4ADD7	16 kDa
Cluster of RCG48334, isoform CRA_e OS=Rattus norvegicus OX=10116 GN=Rbm14 PE=1 SV=1 (M0R9Q1)	M0R9Q1 [2]	69 kDa
RCG48334, isoform CRA_e OS=Rattus norvegicus OX=10116 GN=Rbm14 PE=1 SV=1	M0R9Q1	69 kDa
RNA-binding motif protein 14 OS=Rattus norvegicus OX=10116 GN=Rbm14 PE=1 SV=2	M0R3R6	61 kDa
Tripeptidyl-peptidase 1 OS=Rattus norvegicus OX=10116 GN=Tpp1 PE=1 SV=1	Q9EQV6	61 kDa
Probable tRNA N6-adenosine threonylcarbamoyltransferase OS=Rattus norvegicus OX=10116 GN=Osgep PE=2 SV=2	Q9WVS2	36 kDa
Filamin A OS=Rattus norvegicus OX=10116 GN=Flna PE=1 SV=1	C0JPT7	280 kDa
Cytochrome b-c1 complex subunit 7 OS=Rattus norvegicus OX=10116 GN=Uqcrb PE=1 SV=1	B2RYS2	14 kDa
Cell cycle exit and neuronal differentiation protein 1 OS=Rattus norvegicus OX=10116 GN=Cend1 PE=1 SV=1	Q5FVI4	15 kDa
Nuclear receptor coactivator 5 OS=Rattus norvegicus OX=10116 GN=Ncoa5 PE=1 SV=1	D3ZEI6	65 kDa
Tyrosine-protein phosphatase non-receptor type 11 OS=Rattus norvegicus OX=10116 GN=Ptpn11 PE=1 SV=5	P41499 (+1)	68 kDa
Cluster of RuvB-like 1 OS=Rattus norvegicus OX=10116 GN=Ruvbl1 PE=1 SV=1 (P60123)	P60123 [2]	50 kDa
RuvB-like 1 OS=Rattus norvegicus OX=10116 GN=Ruvbl1 PE=1 SV=1	P60123	50 kDa
RuvB-like helicase OS=Rattus norvegicus OX=10116 GN=RGD1564855 PE=3 SV=1	A0A0G2K0H9	50 kDa
WAS protein family, member 3 OS=Rattus norvegicus OX=10116 GN=Wasf3 PE=4 SV=2	M0R7F3	55 kDa
CD2 antigen (Cytoplasmic tail) binding protein 2 (Predicted), isoform CRA_a OS=Rattus norvegicus OX=10116 GN=Cd2bp2 PE=1 SV=1	B4F786	38 kDa
Api5 protein OS=Rattus norvegicus OX=10116 GN=Api5 PE=1 SV=1	B1WC49	57 kDa
Chloride intracellular channel protein OS=Rattus norvegicus OX=10116 GN=Clic4 PE=2 SV=1	A3FM27	29 kDa
Cluster of 60S ribosomal protein L12 OS=Rattus norvegicus OX=10116 GN=Rpl12 PE=3 SV=1 (A0A140TAC5)	A0A140TAC5 [2]	18 kDa
60S ribosomal protein L12 OS=Rattus norvegicus OX=10116 GN=Rpl12 PE=3 SV=1	A0A140TAC5	18 kDa
Uncharacterized protein OS=Rattus norvegicus OX=10116 PE=3 SV=2	D4A8N3	21 kDa
V-type proton ATPase subunit G OS=Rattus norvegicus OX=10116 GN=Atp6v1g2 PE=3 SV=1	Q8R2H0	14 kDa
Isoform 2 of Large proline-rich protein BAG6 OS=Rattus norvegicus OX=10116 GN=Bag6	Q6MG49-2	115 kDa
Protein SEC13 homolog OS=Rattus norvegicus OX=10116 GN=Sec13 PE=1 SV=1	Q5XFW8	36 kDa
Target of myb1 homolog (Chicken) OS=Rattus norvegicus OX=10116 GN=Tom1 PE=1 SV=1	Q5XI21	54 kDa
Cluster of Coatomer subunit beta' OS=Rattus norvegicus OX=10116 GN=Copb2 PE=2 SV=1 (Q5M7X1)	Q5M7X1 [3]	102 kDa
Coatomer subunit beta' OS=Rattus norvegicus OX=10116 GN=Copb2 PE=2 SV=1	Q5M7X1	102 kDa
Coatomer subunit beta' OS=Rattus norvegicus OX=10116 GN=Copb2 PE=1 SV=3	O35142	103 kDa
WD_REPEATS_REGION domain-containing protein OS=Rattus norvegicus OX=10116 PE=1 SV=1	A0A0G2K0P9	83 kDa
Pro-cathepsin H OS=Rattus norvegicus OX=10116 GN=Ctsh PE=1 SV=1	A0A0H2UHL6	33 kDa
Beta-adducin OS=Rattus norvegicus OX=10116 GN=Add2 PE=1 SV=1	F8WFS9 (+1)	81 kDa
Ester hydrolase C11orf54 homolog OS=Rattus norvegicus OX=10116 PE=1 SV=1	Q5U2Q3	35 kDa
Dihydrolipoyllysine-residue acetyltransferase component of pyruvate dehydrogenase complex, mitochondrial OS=Rattus norvegicus OX=10116 GN=Dlat PE=1 SV=3	P08461	67 kDa
Nucleoside diphosphate kinase alpha isoform (Fragment) OS=Rattus norvegicus OX=10116 PE=4 SV=1	Q9QWQ4	5 kDa
Cluster of Ubiquilin-1 OS=Rattus norvegicus OX=10116 GN=Ubqln1 PE=1 SV=1 (Q9JJP9)	Q9JJP9 [4]	62 kDa
Ubiquilin-1 OS=Rattus norvegicus OX=10116 GN=Ubqln1 PE=1 SV=1	Q9JJP9	62 kDa
Ubiquilin 1, isoform CRA_a OS=Rattus norvegicus OX=10116 GN=Ubqln1 PE=1 SV=1	A0A140TAI1	62 kDa
Ubiquilin 2 OS=Rattus norvegicus OX=10116 GN=Ubqln2 PE=1 SV=1	D4AA63	67 kDa
Ubiquilin 4 OS=Rattus norvegicus OX=10116 GN=Ubqln4 PE=1 SV=1	D4A3P1	64 kDa
Actin-related protein 2 OS=Rattus norvegicus OX=10116 GN=Actr2 PE=2 SV=1	Q5M7U6	45 kDa
Srrm2 protein (Fragment) OS=Rattus norvegicus OX=10116 GN=Srrm2 PE=2 SV=1	B2GUY6	59 kDa
G3BP stress granule assembly factor 2 OS=Rattus norvegicus OX=10116 GN=G3bp2 PE=1 SV=1	Q6AY21	51 kDa
Galectin OS=Rattus norvegicus OX=10116 GN=Lgalsl PE=1 SV=1	B4F7A3	19 kDa
AP2-associated protein kinase 1 OS=Rattus norvegicus OX=10116 GN=Aak1 PE=1 SV=1	P0C1X8	104 kDa
Cluster of Glutathione reductase OS=Rattus norvegicus OX=10116 GN=Gsr PE=1 SV=2 (F1LRE1)	F1LRE1 [2]	45 kDa
Glutathione reductase OS=Rattus norvegicus OX=10116 GN=Gsr PE=1 SV=2	F1LRE1	45 kDa
Glutathione reductase OS=Rattus norvegicus OX=10116 GN=Gsr PE=1 SV=1	A0A0G2JU71	45 kDa
Talin 2 OS=Rattus norvegicus OX=10116 GN=Tln2 PE=1 SV=2	D3ZT58	151 kDa
Gene OS=Rattus norvegicus OX=10116 PE=4 SV=1	Q8CJG5	49 kDa
60S ribosomal protein L15 OS=Rattus norvegicus OX=10116 GN=Rpl15 PE=1 SV=2	P61314	24 kDa
Cluster of Paralemmin 2 OS=Rattus norvegicus OX=10116 GN=Palm2 PE=1 SV=1 (A0A096MIZ1)	A0A096MIZ1 [2]	42 kDa
Paralemmin 2 OS=Rattus norvegicus OX=10116 GN=Palm2 PE=1 SV=1	A0A096MIZ1	42 kDa
Uncharacterized protein (Fragment) OS=Rattus norvegicus OX=10116 PE=1 SV=1	A0A096MJ96	16 kDa
F-actin-capping protein subunit alpha-1 OS=Rattus norvegicus OX=10116 GN=Capza1 PE=1 SV=1	B2GUZ5	33 kDa
Nidogen-1 OS=Rattus norvegicus OX=10116 GN=Nid1 PE=1 SV=1	F1LM84	137 kDa
Long-chain-fatty-acid--CoA ligase 6 OS=Rattus norvegicus OX=10116 GN=Acsl6 PE=1 SV=2	A0A0A6YYM0	81 kDa
EWS RNA-binding protein 1 OS=Rattus norvegicus OX=10116 GN=Ewsr1 PE=1 SV=1	A0A140UHY3	69 kDa
Tubulin folding cofactor C OS=Rattus norvegicus OX=10116 GN=Tbcc PE=1 SV=1	B2GUZ7	38 kDa
Rabphilin-3A OS=Rattus norvegicus OX=10116 GN=Rph3a PE=1 SV=1	P47709	76 kDa
Lupus La protein homolog OS=Rattus norvegicus OX=10116 GN=Ssb PE=1 SV=1	Q66HM7	48 kDa
Protein FAM136A OS=Rattus norvegicus OX=10116 GN=Fam136a PE=1 SV=1	B0BN94	16 kDa
Anamorsin OS=Rattus norvegicus OX=10116 GN=Ciapin1 PE=1 SV=1	Q5XID1	33 kDa
Liver cancer-related protein OS=Rattus norvegicus OX=10116 PE=2 SV=1	Q1W1V7	27 kDa
Dynactin 1, isoform CRA_a OS=Rattus norvegicus OX=10116 GN=Dctn1 PE=1 SV=2	D4A8U7	142 kDa
Lamina-associated polypeptide 2, isoform beta OS=Rattus norvegicus OX=10116 GN=Tmpo PE=1 SV=3	Q62733	50 kDa
Isoform 2 of ADP-ribosylation factor GTPase-activating protein 1 OS=Rattus norvegicus OX=10116 GN=Arfgap1	Q62848-2	41 kDa
Medium-chain specific acyl-CoA dehydrogenase, mitochondrial OS=Rattus norvegicus OX=10116 GN=Acadm PE=1 SV=1	P08503	47 kDa
Cbx5 protein OS=Rattus norvegicus OX=10116 GN=Cbx5 PE=1 SV=1	B2RYU7	22 kDa
Cluster of RNA-binding motif protein, X chromosome OS=Rattus norvegicus OX=10116 GN=Rbmx PE=1 SV=1 (Q4V898)	Q4V898 [2]	42 kDa
RNA-binding motif protein, X chromosome OS=Rattus norvegicus OX=10116 GN=Rbmx PE=1 SV=1	Q4V898	42 kDa
RNA-binding motif protein, X chromosome retrogene-like OS=Rattus norvegicus OX=10116 GN=Rbmxrtl PE=1 SV=1	P84586	42 kDa
Calcium-regulated heat stable protein 1 OS=Rattus norvegicus OX=10116 GN=Carhsp1 PE=1 SV=1	Q9WU49	16 kDa
Echinoderm microtubule-associated protein-like 2 OS=Rattus norvegicus OX=10116 GN=Eml2 PE=1 SV=1	Q6P6T4	71 kDa
Actinin alpha 2 OS=Rattus norvegicus OX=10116 GN=Actn2 PE=1 SV=1	D3ZCV0	104 kDa
Isoform 2 of Elongation factor 1-delta OS=Rattus norvegicus OX=10116 GN=Eef1d	Q68FR9-2	72 kDa
Neurotrimin OS=Rattus norvegicus OX=10116 GN=Ntm PE=4 SV=2	G3V964	38 kDa
GTPase NRas OS=Rattus norvegicus OX=10116 GN=Nras PE=1 SV=1	Q04970	21 kDa
Cleavage stimulation factor subunit 2 OS=Rattus norvegicus OX=10116 GN=Cstf2 PE=1 SV=1	B4F7F1	61 kDa
Cluster of Isoform 2 of 3-ketoacyl-CoA thiolase A, peroxisomal OS=Rattus norvegicus OX=10116 GN=Acaa1a (P21775-2)	P21775-2 [2]	38 kDa
Isoform 2 of 3-ketoacyl-CoA thiolase A, peroxisomal OS=Rattus norvegicus OX=10116 GN=Acaa1a	P21775-2	38 kDa
3-ketoacyl-CoA thiolase B, peroxisomal OS=Rattus norvegicus OX=10116 GN=Acaa1b PE=1 SV=2	P07871	44 kDa
Peptidyl-prolyl cis-trans isomerase OS=Rattus norvegicus OX=10116 GN=Pin1 PE=1 SV=1	B0BNL2	18 kDa
Metallothionein-3 OS=Rattus norvegicus OX=10116 GN=Mt3 PE=2 SV=1	P37361	7 kDa
SUMO-activating enzyme subunit 2 OS=Rattus norvegicus OX=10116 GN=Uba2 PE=2 SV=1	B1WC32	71 kDa
Septin-2 OS=Rattus norvegicus OX=10116 GN=Septin2 PE=1 SV=1	Q91Y81	42 kDa
Small nuclear ribonucleoprotein Sm D2 OS=Rattus norvegicus OX=10116 GN=Snrpd2 PE=1 SV=1	B5DES0	14 kDa
SH3-containing GRB2-like protein 3-interacting protein 1 OS=Rattus norvegicus OX=10116 GN=Sgip1 PE=1 SV=1	P0DJJ3	89 kDa
Cluster of Small nuclear ribonucleoprotein-associated protein B OS=Rattus norvegicus OX=10116 GN=Snrpb PE=2 SV=2 (P17136)	P17136 [2]	24 kDa
Small nuclear ribonucleoprotein-associated protein B OS=Rattus norvegicus OX=10116 GN=Snrpb PE=2 SV=2	P17136	24 kDa
Small nuclear ribonucleoprotein-associated protein N OS=Rattus norvegicus OX=10116 GN=Snrpn PE=2 SV=1	P63164	25 kDa
Acyl-CoA-binding domain-containing 7 OS=Rattus norvegicus OX=10116 GN=Acbd7 PE=4 SV=2	D3ZB36	10 kDa
DEAD (Asp-Glu-Ala-Asp) box polypeptide 5 (Fragment) OS=Rattus norvegicus OX=10116 GN=Ddx5 PE=2 SV=1	B6DTP5	69 kDa
Vacuolar protein sorting-associated protein 29 OS=Rattus norvegicus OX=10116 GN=Vps29 PE=1 SV=2	B2RZ78 (+1)	20 kDa
Cluster of Scaffold attachment factor B1 OS=Rattus norvegicus OX=10116 GN=Safb PE=1 SV=2 (O88453)	O88453 [3]	105 kDa
Scaffold attachment factor B1 OS=Rattus norvegicus OX=10116 GN=Safb PE=1 SV=2	O88453	105 kDa
Scaffold attachment factor B OS=Rattus norvegicus OX=10116 GN=Safb PE=1 SV=1	A0A0G2JZI0	106 kDa
Uncharacterized protein OS=Rattus norvegicus OX=10116 GN=Safb2 PE=1 SV=2	M0R6E6	90 kDa
Cluster of Serine/threonine-protein phosphatase 2A 55 kDa regulatory subunit B alpha isoform OS=Rattus norvegicus OX=10116 GN=Ppp2r2a PE=2 SV=1 (P36876)	P36876 [2]	52 kDa
Serine/threonine-protein phosphatase 2A 55 kDa regulatory subunit B alpha isoform OS=Rattus norvegicus OX=10116 GN=Ppp2r2a PE=2 SV=1	P36876	52 kDa
Serine/threonine-protein phosphatase 2A 55 kDa regulatory subunit B delta isoform OS=Rattus norvegicus OX=10116 GN=Ppp2r2d PE=2 SV=1	P56932	52 kDa
Cluster of RNA-binding protein with serine-rich domain 1 OS=Rattus norvegicus OX=10116 GN=Rnps1 PE=2 SV=1 (Q6AYK1)	Q6AYK1 [2]	34 kDa
RNA-binding protein with serine-rich domain 1 OS=Rattus norvegicus OX=10116 GN=Rnps1 PE=2 SV=1	Q6AYK1	34 kDa
RRM domain-containing protein OS=Rattus norvegicus OX=10116 PE=4 SV=1	F1M6U2	34 kDa
RuvB-like helicase OS=Rattus norvegicus OX=10116 GN=Ruvbl2 PE=1 SV=1	Q4QQS4	51 kDa
U6 snRNA-associated Sm-like protein LSm8 OS=Rattus norvegicus OX=10116 GN=Lsm8 PE=1 SV=1	B2RZB6	10 kDa
Small nuclear ribonucleoprotein G OS=Rattus norvegicus OX=10116 GN=Snrpg PE=1 SV=1	B5DEP7	8 kDa
Cluster of Zinc finger Ran-binding domain-containing protein 2 OS=Rattus norvegicus OX=10116 GN=Zranb2 PE=1 SV=2 (O35986)	O35986 [2]	37 kDa
Zinc finger Ran-binding domain-containing protein 2 OS=Rattus norvegicus OX=10116 GN=Zranb2 PE=1 SV=2	O35986	37 kDa
Zinc finger Ran-binding domain-containing protein 2 OS=Rattus norvegicus OX=10116 GN=Zranb2 PE=1 SV=1	A0A0H2UHZ4	38 kDa
Cluster of Ras-related protein Rap-1b OS=Rattus norvegicus OX=10116 GN=Rap1b PE=1 SV=2 (Q62636)	Q62636 [2]	21 kDa
Ras-related protein Rap-1b OS=Rattus norvegicus OX=10116 GN=Rap1b PE=1 SV=2	Q62636	21 kDa
Ras-related protein Rap-1A OS=Rattus norvegicus OX=10116 GN=Rap1a PE=1 SV=1	P62836	21 kDa
Cluster of ATP-dependent 6-phosphofructokinase OS=Rattus norvegicus OX=10116 GN=Pfkm PE=1 SV=1 (A0A0G2KBC7)	A0A0G2KBC7 [2]	94 kDa
ATP-dependent 6-phosphofructokinase OS=Rattus norvegicus OX=10116 GN=Pfkm PE=1 SV=1	A0A0G2KBC7	94 kDa
ATP-dependent 6-phosphofructokinase, muscle type OS=Rattus norvegicus OX=10116 GN=Pfkm PE=1 SV=3	P47858	86 kDa
Prostaglandin-H2 D-isomerase OS=Rattus norvegicus OX=10116 GN=Ptgds PE=1 SV=2	P22057	21 kDa
Lon protease homolog, mitochondrial OS=Rattus norvegicus OX=10116 GN=Lonp1 PE=2 SV=1	Q924S5	106 kDa
Cluster of CD44 antigen OS=Rattus norvegicus OX=10116 GN=Cd44 PE=1 SV=1 (F1LSA1)	F1LSA1 [3]	86 kDa
CD44 antigen OS=Rattus norvegicus OX=10116 GN=Cd44 PE=1 SV=1	F1LSA1	86 kDa
CD44 antigen OS=Rattus norvegicus OX=10116 GN=Cd44 PE=1 SV=2	P26051 (+1)	56 kDa
Translocase of inner mitochondrial membrane 8A1 OS=Rattus norvegicus OX=10116 GN=Timm8a1 PE=1 SV=3	F1LP21 (+1)	11 kDa
Complement component 1 Q subcomponent-binding protein, mitochondrial OS=Rattus norvegicus OX=10116 GN=C1qbp PE=1 SV=2	O35796	31 kDa
Proteasome (Prosome, macropain) 26S subunit, non-ATPase, 5 (Predicted), isoform CRA_a OS=Rattus norvegicus OX=10116 GN=Psmd5 PE=1 SV=1	G3V8G2	56 kDa
Cluster of Lsamp protein OS=Rattus norvegicus OX=10116 GN=Lsamp PE=2 SV=1 (Q5M960)	Q5M960 [5]	40 kDa
Lsamp protein OS=Rattus norvegicus OX=10116 GN=Lsamp PE=2 SV=1	Q5M960	40 kDa
Limbic system-associated membrane protein OS=Rattus norvegicus OX=10116 GN=Lsamp PE=4 SV=1	A0A0H2UHW7 (+3)	34 kDa
Homeodomain-only protein OS=Rattus norvegicus OX=10116 GN=Hopx PE=1 SV=1	Q78ZR5	8 kDa
Cluster of Microtubule-associated protein 1A OS=Rattus norvegicus OX=10116 GN=Map1a PE=1 SV=1 (A0A0G2K5C6)	A0A0G2K5C6 [2]	326 kDa
Microtubule-associated protein 1A OS=Rattus norvegicus OX=10116 GN=Map1a PE=1 SV=1	A0A0G2K5C6	326 kDa
Microtubule-associated protein 1A OS=Rattus norvegicus OX=10116 GN=Map1a PE=1 SV=1	P34926	300 kDa
Cluster of Plakoglobin OS=Rattus norvegicus OX=10116 PE=2 SV=1 (P70565)	P70565 [2]	82 kDa
Plakoglobin OS=Rattus norvegicus OX=10116 PE=2 SV=1	P70565	82 kDa
Junction plakoglobin OS=Rattus norvegicus OX=10116 GN=Jup PE=1 SV=1	Q6P0K8	82 kDa
Coatomer subunit gamma OS=Rattus norvegicus OX=10116 GN=Copg2 PE=1 SV=1	A0A0H2UHV9	98 kDa
Fam49b protein OS=Rattus norvegicus OX=10116 GN=Fam49b PE=1 SV=1	B2GUZ9	37 kDa
Vesicle-trafficking protein SEC22b OS=Rattus norvegicus OX=10116 GN=Sec22b PE=1 SV=3	Q4KM74	25 kDa
Short coiled-coil protein OS=Rattus norvegicus OX=10116 GN=Scoc PE=2 SV=1	Q5RJZ6	14 kDa
Cleavage and polyadenylation specificity factor subunit 7 OS=Rattus norvegicus OX=10116 GN=Cpsf7 PE=1 SV=1	Q5XI29	51 kDa
REVERSE_F1M1F5	REVERSE_F1M1F5	99 kDa
Golgi reassembly-stacking protein 2 OS=Rattus norvegicus OX=10116 GN=Gorasp2 PE=1 SV=1	Q68G33	47 kDa
Gamma-crystallin N OS=Rattus norvegicus OX=10116 GN=Crygn PE=3 SV=1	A0A5H1ZRU7	12 kDa
MICOS complex subunit OS=Rattus norvegicus OX=10116 GN=Chchd3 PE=1 SV=1	D3ZUX5	26 kDa
Myosin regulatory light chain OS=Rattus norvegicus OX=10116 PE=2 SV=1	Q63781	20 kDa
Cluster of Isoform 4 of Protein NDRG4 OS=Rattus norvegicus OX=10116 GN=Ndrg4 (Q9Z2L9-4)	Q9Z2L9-4 [2]	37 kDa
Isoform 4 of Protein NDRG4 OS=Rattus norvegicus OX=10116 GN=Ndrg4	Q9Z2L9-4	37 kDa
Protein NDRG4 OS=Rattus norvegicus OX=10116 GN=Ndrg4 PE=1 SV=1	Q9Z2L9	38 kDa
Acylphosphatase OS=Rattus norvegicus OX=10116 GN=Acyp1 PE=1 SV=1	D4A6X4	11 kDa
Fructosamine-3-kinase-related protein OS=Rattus norvegicus OX=10116 GN=Fn3krp PE=1 SV=1	B2RYN1	34 kDa
Isoaspartyl peptidase/L-asparaginase OS=Rattus norvegicus OX=10116 GN=Asrgl1 PE=1 SV=1	Q8VI04	34 kDa
Antisecretory factor OS=Rattus norvegicus OX=10116 GN=Psmd4 PE=1 SV=1	O88321	41 kDa
Biliverdin reductase B OS=Rattus norvegicus OX=10116 GN=Blvrb PE=1 SV=1	B5DF65	22 kDa
NEDD8-activating enzyme E1 catalytic subunit OS=Rattus norvegicus OX=10116 GN=Uba3 PE=1 SV=1	Q99MI7	52 kDa
p27 OS=Rattus norvegicus OX=10116 PE=2 SV=1	O35792	22 kDa
Glutamate-rich 5 OS=Rattus norvegicus OX=10116 GN=Erich5 PE=1 SV=3	F1M6T7	39 kDa
Lumican OS=Rattus norvegicus OX=10116 GN=Lum PE=1 SV=1	P51886	38 kDa
Aminoacylase-1A OS=Rattus norvegicus OX=10116 GN=Acy1a PE=1 SV=1	Q6AYS7	46 kDa
Pyridoxine-5'-phosphate oxidase OS=Rattus norvegicus OX=10116 GN=Pnpo PE=1 SV=1	O88794	30 kDa
Uridine monophosphate synthetase OS=Rattus norvegicus OX=10116 GN=Umps PE=1 SV=1	Q4QQS7	52 kDa
Cluster of Hepatocyte growth factor-regulated tyrosine kinase substrate OS=Rattus norvegicus OX=10116 GN=Hgs PE=1 SV=1 (Q9JJ50)	Q9JJ50 [2]	86 kDa
Hepatocyte growth factor-regulated tyrosine kinase substrate OS=Rattus norvegicus OX=10116 GN=Hgs PE=1 SV=1	Q9JJ50	86 kDa
Hepatocyte growth factor-regulated tyrosine kinase substrate OS=Rattus norvegicus OX=10116 GN=Hgs PE=1 SV=1	A0A140TAH1	101 kDa
RCG60540, isoform CRA_a OS=Rattus norvegicus OX=10116 GN=U2af1 PE=1 SV=1	Q3KR55	28 kDa
C2CD2-like OS=Rattus norvegicus OX=10116 GN=C2cd2l PE=1 SV=1	A0A0G2K2V4	71 kDa
Coatomer subunit beta OS=Rattus norvegicus OX=10116 GN=Copb1 PE=1 SV=1	P23514	107 kDa
Peptidyl-prolyl cis-trans isomerase OS=Rattus norvegicus OX=10116 GN=Ppil1 PE=1 SV=1	Q4KLI4	18 kDa
Uncharacterized LOC100909715 OS=Rattus norvegicus OX=10116 GN=LOC100909715 PE=1 SV=1	M0R621	26 kDa
Contactin-1 OS=Rattus norvegicus OX=10116 GN=Cntn1 PE=1 SV=2	Q63198	113 kDa
Annexin OS=Rattus norvegicus OX=10116 GN=Anxa6 PE=1 SV=1	Q6IMZ3	76 kDa
Protein SGT1 homolog OS=Rattus norvegicus OX=10116 GN=Sugt1 PE=2 SV=1	B0BN85	38 kDa
Electron transfer flavoprotein subunit beta OS=Rattus norvegicus OX=10116 GN=Etfb PE=1 SV=3	Q68FU3	28 kDa
Cluster of Small nuclear ribonucleoprotein E OS=Rattus norvegicus OX=10116 GN=Snrpe PE=3 SV=1 (D3ZSP1)	D3ZSP1 [2]	11 kDa
Small nuclear ribonucleoprotein E OS=Rattus norvegicus OX=10116 GN=Snrpe PE=3 SV=1	D3ZSP1	11 kDa
Uncharacterized protein OS=Rattus norvegicus OX=10116 PE=4 SV=2	F7ETL6	46 kDa
AP-3 complex subunit beta OS=Rattus norvegicus OX=10116 GN=Ap3b2 PE=1 SV=1	D4AE00	119 kDa
Dual specificity mitogen-activated protein kinase kinase 1 OS=Rattus norvegicus OX=10116 GN=Map2k1 PE=1 SV=2	Q01986	43 kDa
Glioblastoma amplified sequence OS=Rattus norvegicus OX=10116 GN=Nipsnap2 PE=1 SV=1	Q5RK08	33 kDa
NEDD8 OS=Rattus norvegicus OX=10116 GN=Nedd8 PE=1 SV=1	Q71UE8	9 kDa
A-kinase anchor protein 12 OS=Rattus norvegicus OX=10116 GN=Akap12 PE=1 SV=1	Q5QD51	181 kDa
RCG48672 OS=Rattus norvegicus OX=10116 GN=Snrpf PE=1 SV=1	D4AAT4	10 kDa
Four and a half LIM domains 1 OS=Rattus norvegicus OX=10116 GN=Fhl1 PE=1 SV=1	Q6P792	34 kDa
Bifunctional purine biosynthesis protein PURH OS=Rattus norvegicus OX=10116 GN=Atic PE=1 SV=2	O35567	64 kDa
Cluster of Hypertrophic agonist responsive protein B64, isoform CRA_b OS=Rattus norvegicus OX=10116 GN=Iah1 PE=2 SV=1 (B5DER3)	B5DER3 [2]	28 kDa
Hypertrophic agonist responsive protein B64, isoform CRA_b OS=Rattus norvegicus OX=10116 GN=Iah1 PE=2 SV=1	B5DER3	28 kDa
Isoamyl acetate-hydrolyzing esterase 1 homolog OS=Rattus norvegicus OX=10116 GN=Iah1 PE=2 SV=2	Q711G3	28 kDa
Cluster of Regulation of nuclear pre-mRNA domain-containing 1B OS=Rattus norvegicus OX=10116 GN=Rprd1b PE=1 SV=1 (B5DEK0)	B5DEK0 [2]	37 kDa
Regulation of nuclear pre-mRNA domain-containing 1B OS=Rattus norvegicus OX=10116 GN=Rprd1b PE=1 SV=1	B5DEK0	37 kDa
Regulation of nuclear pre-mRNA domain-containing 1A OS=Rattus norvegicus OX=10116 GN=Rprd1a PE=1 SV=1	D4AAU4	36 kDa
Protein phosphatase methylesterase 1 OS=Rattus norvegicus OX=10116 GN=Ppme1 PE=1 SV=2	Q4FZT2	42 kDa
Catenin alpha 2 OS=Rattus norvegicus OX=10116 GN=Ctnna2 PE=1 SV=3	D4A6H8	53 kDa
Troponin I, fast skeletal muscle OS=Rattus norvegicus OX=10116 GN=Tnni2 PE=1 SV=2	P27768	21 kDa
Rattus norvegicus myosin heavy chain (Fragment) OS=Rattus norvegicus OX=10116 PE=2 SV=1	Q63350	21 kDa
Adenosine kinase OS=Rattus norvegicus OX=10116 GN=Adk PE=1 SV=1	A0A0G2JSL8	40 kDa
Cluster of NEDD8-activating enzyme E1 regulatory subunit OS=Rattus norvegicus OX=10116 GN=Nae1 PE=1 SV=1 (Q9Z1A5)	Q9Z1A5 [2]	60 kDa
NEDD8-activating enzyme E1 regulatory subunit OS=Rattus norvegicus OX=10116 GN=Nae1 PE=1 SV=1	Q9Z1A5	60 kDa
NEDD8-activating enzyme E1 regulatory subunit OS=Rattus norvegicus OX=10116 GN=Nae1 PE=1 SV=3	F1M7W7	60 kDa
LRRGT00113 OS=Rattus norvegicus OX=10116 GN=Nars PE=2 SV=1	Q6TUD1	57 kDa
Hydroxymethylglutaryl-CoA lyase, mitochondrial OS=Rattus norvegicus OX=10116 GN=Hmgcl PE=2 SV=1	P97519	34 kDa
Glycogenin-1 OS=Rattus norvegicus OX=10116 GN=Gyg1 PE=2 SV=4	O08730	37 kDa
Ig lambda-2 chain C region OS=Rattus norvegicus OX=10116 PE=4 SV=1	P20767	11 kDa
Protein phosphatase 1 regulatory subunit 1B OS=Rattus norvegicus OX=10116 GN=Ppp1r1b PE=1 SV=1	Q6J4I0	23 kDa
CDGSH iron-sulfur domain-containing protein 1 OS=Rattus norvegicus OX=10116 GN=Cisd1 PE=3 SV=1	B0K020	12 kDa
3-hydroxyacyl-CoA dehydrogenase type-2 OS=Rattus norvegicus OX=10116 GN=Hsd17b10 PE=1 SV=1	B0BMW2 (+1)	27 kDa
Sorting nexin 12 OS=Rattus norvegicus OX=10116 GN=Snx12 PE=1 SV=1	D4A719	20 kDa
Protein phosphatase 1G OS=Rattus norvegicus OX=10116 GN=Ppm1g PE=1 SV=1	A0A0H2UHT5	59 kDa
Succinate dehydrogenase [ubiquinone] flavoprotein subunit, mitochondrial OS=Rattus norvegicus OX=10116 GN=Sdha PE=1 SV=1	Q920L2	72 kDa
Tryptophanyl-tRNA synthetase OS=Rattus norvegicus OX=10116 GN=Wars PE=1 SV=1	A0A0G2K673 (+2)	43 kDa
WD repeat-containing protein 89 OS=Rattus norvegicus OX=10116 GN=Wdr89 PE=2 SV=1	Q5FVP5	43 kDa
RCG31097, isoform CRA_a OS=Rattus norvegicus OX=10116 GN=Samd11 PE=4 SV=1	D3ZMX5	59 kDa
Cluster of U6 snRNA-associated Sm-like protein LSm2 OS=Rattus norvegicus OX=10116 GN=Lsm2 PE=1 SV=1 (Q6MG66)	Q6MG66 [2]	15 kDa
U6 snRNA-associated Sm-like protein LSm2 OS=Rattus norvegicus OX=10116 GN=Lsm2 PE=1 SV=1	Q6MG66	15 kDa
LSM2 homolog, U6 small nuclear RNA and mRNA degradation-associated OS=Rattus norvegicus OX=10116 GN=Lsm2 PE=1 SV=1	A0A0G2KAB8	8 kDa
Nucleolar and coiled-body phosphoprotein 1 OS=Rattus norvegicus OX=10116 GN=Nolc1 PE=1 SV=2	P41777	74 kDa
ATP synthase subunit g, mitochondrial OS=Rattus norvegicus OX=10116 GN=Atp5mg PE=1 SV=2	Q6PDU7	11 kDa
LIM domain-binding 3 OS=Rattus norvegicus OX=10116 GN=Ldb3 PE=1 SV=1	A0A0G2JYM0	77 kDa
Cluster of Isoform 2 of Y-box-binding protein 3 OS=Rattus norvegicus OX=10116 GN=Ybx3 (Q62764-2)	Q62764-2 [2]	31 kDa
Isoform 2 of Y-box-binding protein 3 OS=Rattus norvegicus OX=10116 GN=Ybx3	Q62764-2	31 kDa
Y-box-binding protein 3 OS=Rattus norvegicus OX=10116 GN=Ybx3 PE=1 SV=3	D4A0L4	31 kDa
Ckmt2 protein OS=Rattus norvegicus OX=10116 GN=Ckmt2 PE=2 SV=1	B0BNC0	47 kDa
Cluster of Succinate--CoA ligase [ADP/GDP-forming] subunit alpha, mitochondrial OS=Rattus norvegicus OX=10116 GN=Suclg1 PE=1 SV=1 (A0A0H2UHE1)	A0A0H2UHE1 [2]	38 kDa
Succinate--CoA ligase [ADP/GDP-forming] subunit alpha, mitochondrial OS=Rattus norvegicus OX=10116 GN=Suclg1 PE=1 SV=1	A0A0H2UHE1	38 kDa
Succinate--CoA ligase [ADP/GDP-forming] subunit alpha, mitochondrial OS=Rattus norvegicus OX=10116 GN=Suclg1 PE=2 SV=2	P13086	36 kDa
Calcineurin subunit B type 1 OS=Rattus norvegicus OX=10116 GN=Ppp3r1 PE=4 SV=1	A0A0H2UHV6 (+2)	18 kDa
PDZ and LIM domain protein 1 OS=Rattus norvegicus OX=10116 GN=Pdlim1 PE=1 SV=4	P52944	36 kDa
REVERSE_A0A0G2K528	REVERSE_A0A0G2K528	35 kDa
Mitochondrial import inner membrane translocase subunit Tim9 OS=Rattus norvegicus OX=10116 GN=Timm9 PE=1 SV=3	Q9WV97	10 kDa
Coatomer subunit zeta OS=Rattus norvegicus OX=10116 GN=Copz1 PE=1 SV=1	D4A8T3	20 kDa
NmrA-like family domain-containing protein 1 OS=Rattus norvegicus OX=10116 GN=Nmral1 PE=1 SV=1	A0A0G2K5K3	33 kDa
Calcium binding protein 4 (Predicted) OS=Rattus norvegicus OX=10116 GN=Cabp4 PE=4 SV=1	D3ZY59	30 kDa
Cluster of Protein piccolo OS=Rattus norvegicus OX=10116 GN=Pclo PE=1 SV=1 (Q9JKS6)	Q9JKS6 [2]	553 kDa
Protein piccolo OS=Rattus norvegicus OX=10116 GN=Pclo PE=1 SV=1	Q9JKS6	553 kDa
Protein piccolo OS=Rattus norvegicus OX=10116 GN=Pclo PE=1 SV=3	F1M7V4	427 kDa
Collagen type IV alpha 2 chain OS=Rattus norvegicus OX=10116 GN=Col4a2 PE=1 SV=3	F1M6Q3	161 kDa
Col4a1 protein (Fragment) OS=Rattus norvegicus OX=10116 GN=Col4a1 PE=2 SV=1	Q5FWY9	29 kDa
Inositol polyphosphate-1-phosphatase OS=Rattus norvegicus OX=10116 GN=Inpp1 PE=1 SV=1	Q5RJK6	43 kDa
Dynactin subunit 3 OS=Rattus norvegicus OX=10116 GN=Dctn3 PE=1 SV=1	D4A1B8	21 kDa
Dipeptidyl peptidase 2 OS=Rattus norvegicus OX=10116 GN=Dpp7 PE=1 SV=1	Q9EPB1	55 kDa
Alpha-aminoadipic semialdehyde dehydrogenase OS=Rattus norvegicus OX=10116 GN=Aldh7a1 PE=1 SV=2	Q64057	59 kDa
Spliceosome-associated protein CWC15 homolog OS=Rattus norvegicus OX=10116 GN=Cwc15 PE=1 SV=1	Q5BJP2	27 kDa
Syntaxin-12 OS=Rattus norvegicus OX=10116 GN=Stx12 PE=1 SV=1	A0A0G2K4U8 (+1)	31 kDa
Coatomer subunit alpha OS=Rattus norvegicus OX=10116 GN=Copa PE=2 SV=1	B5DFK1	138 kDa
Inosine-5'-monophosphate dehydrogenase OS=Rattus norvegicus OX=10116 GN=Impdh2 PE=2 SV=1	Q6P9U9	56 kDa
Small nuclear ribonucleoprotein polypeptide A' OS=Rattus norvegicus OX=10116 GN=Snrpa1 PE=1 SV=1	D3ZZR5	28 kDa
Calmodulin-like protein 3 OS=Rattus norvegicus OX=10116 GN=Calml3 PE=2 SV=1	Q5U206	17 kDa
Catenin (Cadherin associated protein), alpha 1 OS=Rattus norvegicus OX=10116 GN=Ctnna1 PE=1 SV=1	Q5U302	100 kDa
DEAH (Asp-Glu-Ala-His) box polypeptide 15 (Predicted), isoform CRA_b OS=Rattus norvegicus OX=10116 GN=Dhx15 PE=1 SV=1	D3ZD97	91 kDa
Spartin OS=Rattus norvegicus OX=10116 GN=Spart PE=1 SV=3	E9PT90	86 kDa
Calsequestrin-1 OS=Rattus norvegicus OX=10116 GN=Casq1 PE=1 SV=2	P19633	46 kDa
Monoglyceride lipase OS=Rattus norvegicus OX=10116 GN=Mgll PE=1 SV=1	Q8R431	33 kDa
Cluster of 60S ribosomal protein L27 OS=Rattus norvegicus OX=10116 GN=Rpl27 PE=2 SV=2 (P61354)	P61354 [2]	16 kDa
60S ribosomal protein L27 OS=Rattus norvegicus OX=10116 GN=Rpl27 PE=2 SV=2	P61354	16 kDa
KOW domain-containing protein OS=Rattus norvegicus OX=10116 PE=4 SV=1	M0R7P0	16 kDa
Cluster of Long-chain fatty acid transport protein 1 OS=Rattus norvegicus OX=10116 GN=Slc27a1 PE=1 SV=1 (Q6GMM8)	Q6GMM8 [2]	71 kDa
Long-chain fatty acid transport protein 1 OS=Rattus norvegicus OX=10116 GN=Slc27a1 PE=1 SV=1	Q6GMM8	71 kDa
Long-chain fatty acid transport protein 1 OS=Rattus norvegicus OX=10116 GN=Slc27a1 PE=2 SV=1	P97849	71 kDa
Cystatin-B OS=Rattus norvegicus OX=10116 GN=Cstb PE=1 SV=1	P01041	11 kDa
Cluster of Optineurin OS=Rattus norvegicus OX=10116 GN=Optn PE=1 SV=1 (A0A0G2JUB3)	A0A0G2JUB3 [2]	67 kDa
Optineurin OS=Rattus norvegicus OX=10116 GN=Optn PE=1 SV=1	A0A0G2JUB3	67 kDa
Optineurin OS=Rattus norvegicus OX=10116 GN=Optn PE=1 SV=1	G8JLS4	66 kDa
Osteoglycin OS=Rattus norvegicus OX=10116 GN=Ogn PE=1 SV=1	D3ZVB7	34 kDa
Similar to RIKEN cDNA 5730449L18 (Predicted), isoform CRA_a OS=Rattus norvegicus OX=10116 GN=Tsen15 PE=1 SV=1	A0A0G2K1V3 (+1)	19 kDa
Tubulin tyrosine ligase-like 12 OS=Rattus norvegicus OX=10116 GN=Ttll12 PE=1 SV=1	D4A1Q9	74 kDa
Clusterin OS=Rattus norvegicus OX=10116 GN=Clu PE=1 SV=1	G3V836 (+1)	51 kDa
RSA-14-44 OS=Rattus norvegicus OX=10116 PE=2 SV=1	Q80WN4	22 kDa
Collagen type IV alpha 1 chain OS=Rattus norvegicus OX=10116 GN=Col4a1 PE=1 SV=1	F1MA59	161 kDa
Zinc finger protein 385A OS=Rattus norvegicus OX=10116 GN=Zfp385a PE=1 SV=1	A0A0G2K3Y0	38 kDa
GM2 activator protein OS=Rattus norvegicus OX=10116 GN=rGM2AP PE=2 SV=1	Q8CJH4	22 kDa
Nidogen-2 OS=Rattus norvegicus OX=10116 GN=Nid2 PE=1 SV=2	W4VSR4	158 kDa
Collagen type XVIII, alpha (I) chain (Fragment) OS=Rattus norvegicus OX=10116 GN=col18a1 PE=2 SV=1	Q9WUW5	19 kDa
Sorbitol dehydrogenase OS=Rattus norvegicus OX=10116 GN=Sord PE=1 SV=4	P27867	38 kDa
Transgelin OS=Rattus norvegicus OX=10116 GN=Tagln PE=1 SV=2	P31232	23 kDa
Cytoplasmic aconitate hydratase OS=Rattus norvegicus OX=10116 GN=Aco1 PE=1 SV=1	G3V6S2	98 kDa
Collagen type XVIII alpha 1 chain OS=Rattus norvegicus OX=10116 GN=Col18a1 PE=1 SV=2	F1LR02	135 kDa
Nucleoredoxin OS=Rattus norvegicus OX=10116 GN=Nxn PE=1 SV=2	D4A0M2	41 kDa
Pleckstrin homology domain-containing O2 OS=Rattus norvegicus OX=10116 GN=Plekho2 PE=1 SV=2	D3Z9K4	54 kDa
Cluster of Troponin T, fast skeletal muscle OS=Rattus norvegicus OX=10116 GN=Tnnt3 PE=1 SV=2 (P09739)	P09739 [2]	31 kDa
Troponin T, fast skeletal muscle OS=Rattus norvegicus OX=10116 GN=Tnnt3 PE=1 SV=2	P09739	31 kDa
Isoform 3 of Troponin T, fast skeletal muscle OS=Rattus norvegicus OX=10116 GN=Tnnt3	P09739-3	30 kDa
Cluster of Type I keratin KA11 (Fragment) OS=Rattus norvegicus OX=10116 GN=Ka11 PE=3 SV=1 (A0A0G2JW58)	A0A0G2JW58 [2]	34 kDa
Type I keratin KA11 (Fragment) OS=Rattus norvegicus OX=10116 GN=Ka11 PE=3 SV=1	A0A0G2JW58	34 kDa
Type I keratin KA11 OS=Rattus norvegicus OX=10116 GN=Ka11 PE=3 SV=1	A0A0G2JU48	46 kDa
Malic enzyme OS=Rattus norvegicus OX=10116 GN=Me3 PE=3 SV=1	A0A0G2K4C6	63 kDa
Tudor domain-containing protein 7 OS=Rattus norvegicus OX=10116 GN=Tdrd7 PE=1 SV=1	Q9R1R4	125 kDa
RCG32327 OS=Rattus norvegicus OX=10116 GN=Tnnc2 PE=1 SV=1	Q304F3	18 kDa
Retinoid-inducible serine carboxypeptidase OS=Rattus norvegicus OX=10116 GN=Scpep1 PE=2 SV=1	Q920A6	51 kDa
Complement C3 OS=Rattus norvegicus OX=10116 GN=C3 PE=1 SV=1	M0RBF1 (+1)	186 kDa
Periaxin OS=Rattus norvegicus OX=10116 GN=Prx PE=1 SV=3	G3V8D2	146 kDa
Interferon, lambda 3 OS=Rattus norvegicus OX=10116 GN=Ifnl3 PE=4 SV=2	F1M3K4	21 kDa
BAG family molecular chaperone regulator 5 OS=Rattus norvegicus OX=10116 GN=Bag5 PE=1 SV=1	Q5QJC9	51 kDa
Heat shock protein beta-6 OS=Rattus norvegicus OX=10116 GN=Hspb6 PE=1 SV=1	P97541	18 kDa
REVERSE_R9W7X6	REVERSE_R9W7X6	235 kDa
