# Supplementary material for: Retina-Targeted 17β-Estradiol by the DHED Prodrug Rescues Visual Function and Actuates Neuroprotective Protein Networks After Optic Nerve Crush in a Rat Model of Surgical Menopause
Source: Int J Mol Sci. 2025 Feb 21;26(5):1846. doi: 10.3390/ijms26051846 (PMC11899211; doi:10.3390/ijms26051846)
Supplement: Supplementary file 1 [file ijms-26-01846-s001.zip › ijms-3422508_TableS2.xlsx]

## Sheet: Table 2a
Table S2 (a): List of identified and validated proteins (Scaffold 5.3.3 : >95% and >99.9% probability by Peptide Prophet and Protein Prophet, respectively, with a minimum of two unique peptides) comparing the retinas of Young- Ref, Sham-ONC, Sham-CL. Statistical significance was determined by ANOVA.
Identified Proteins	Accession Number	ANOVA Test: p < 0.05
Histone H3.3 OS=Rattus norvegicus OX=10116 GN=H3-3b PE=1 SV=2	P84245	0.0001
Cluster of Histone H3 OS=Rattus norvegicus OX=10116 GN=Hist2h3c2 PE=1 SV=1 (D3ZJ08)	D3ZJ08	0.0001
MICOS complex subunit MIC60 OS=Rattus norvegicus OX=10116 GN=Immt PE=1 SV=1	A0A0G2JVH4	0.0001
Succinate-CoA ligase subunit beta (Fragment) OS=Rattus norvegicus OX=10116 GN=Sucla2 PE=2 SV=1	B2RZ24	0.0001
Acyl-CoA-binding domain-containing 7 OS=Rattus norvegicus OX=10116 GN=Acbd7 PE=4 SV=2	D3ZB36	0.0002
Erlin-2 OS=Rattus norvegicus OX=10116 GN=Erlin2 PE=1 SV=1	B5DEH2	0.00024
MG2 domain-containing protein (Fragment) OS=Rattus norvegicus OX=10116 PE=4 SV=1	Q63335	0.00024
RCG27287, isoform CRA_b OS=Rattus norvegicus OX=10116 GN=Slc12a6 PE=1 SV=1	A0A0G2K6T0	0.00029
Cluster of Histone H2B OS=Rattus norvegicus OX=10116 GN=LOC102549061 PE=3 SV=1 (A0A0G2JXE0)	A0A0G2JXE0	0.00033
Histone H3 OS=Rattus norvegicus OX=10116 GN=Hist2h3c2 PE=1 SV=1	D3ZJ08	0.00034
Dihydrolipoyllysine-residue acetyltransferase component of pyruvate dehydrogenase complex, mitochondrial OS=Rattus norvegicus OX=10116 GN=Dlat PE=1 SV=3	P08461	0.00056
Neurofilament light polypeptide OS=Rattus norvegicus OX=10116 GN=Nefl PE=1 SV=3	P19527	0.0006
Histone cluster 1 H1 family member c OS=Rattus norvegicus OX=10116 GN=Hist1h1c PE=1 SV=1	A0A0G2K654	0.00067
Acid ceramidase OS=Rattus norvegicus OX=10116 GN=Asah1 PE=1 SV=1	Q6P7S1	0.00079
Cluster of Acid ceramidase OS=Rattus norvegicus OX=10116 GN=Asah1 PE=1 SV=1 (Q6P7S1)	Q6P7S1	0.00079
Importin 5 OS=Rattus norvegicus OX=10116 GN=Ipo5 PE=1 SV=1	D4A781	0.00088
Histone H2B OS=Rattus norvegicus OX=10116 GN=Hist3h2ba PE=3 SV=1	D3ZNZ9	0.0009
Cluster of Histone cluster 1 H1 family member c OS=Rattus norvegicus OX=10116 GN=Hist1h1c PE=1 SV=1 (A0A0G2K654)	A0A0G2K654	0.0011
Transcription factor BTF3 OS=Rattus norvegicus OX=10116 GN=Btf3 PE=1 SV=1	Q5U3Y8	0.0012
Histone H1.5 OS=Rattus norvegicus OX=10116 GN=H1-5 PE=1 SV=1	D3ZBN0	0.0015
Gamma-synuclein OS=Rattus norvegicus OX=10116 GN=Sncg PE=1 SV=1	A0A0G2K0T6	0.0016
Core histone macro-H2A OS=Rattus norvegicus OX=10116 GN=H2afy PE=1 SV=1	A0A140TAB4	0.0017
Microtubule-associated protein 6 OS=Rattus norvegicus OX=10116 GN=Map6 PE=1 SV=1	Q63560	0.0018
ATP synthase subunit d, mitochondrial OS=Rattus norvegicus OX=10116 GN=Atp5pd PE=1 SV=3	P31399	0.002
Vps35 protein (Fragment) OS=Rattus norvegicus OX=10116 GN=Vps35 PE=2 SV=1	B5DFC1	0.002
High-mobility group nucleosome binding domain 1 OS=Rattus norvegicus OX=10116 GN=LOC100911295 PE=1 SV=1	Q5U1W8	0.0021
RCG47744, isoform CRA_c OS=Rattus norvegicus OX=10116 GN=LOC100911440 PE=1 SV=1	A0A0G2K5L2	0.0024
Cluster of RCG47744, isoform CRA_c OS=Rattus norvegicus OX=10116 GN=LOC100911440 PE=1 SV=1 (A0A0G2K5L2)	A0A0G2K5L2	0.0024
Ubiquitin-conjugating enzyme E2M OS=Rattus norvegicus OX=10116 GN=Ube2m PE=1 SV=1	D3ZNQ6	0.0024
Cluster of Importin 5 OS=Rattus norvegicus OX=10116 GN=Ipo5 PE=1 SV=1 (D4A781)	D4A781	0.0026
Histone H1t OS=Rattus norvegicus OX=10116 GN=Hist1h1t PE=1 SV=2	P06349	0.0029
Phosphatidylethanolamine-binding protein 1 OS=Homo sapiens OX=9606 GN=PEBP1 PE=1 SV=3	P30086	0.0032
Histone H2B OS=Rattus norvegicus OX=10116 GN=Hist1h2bk PE=3 SV=1	G3V9C7	0.0033
Histone H2B OS=Rattus norvegicus OX=10116 GN=LOC102549061 PE=3 SV=1	A0A0G2JXE0	0.0036
Uncharacterized protein OS=Rattus norvegicus OX=10116 PE=1 SV=2	E9PSU5	0.0036
Isoform 2 of Microtubule-associated protein 6 OS=Rattus norvegicus OX=10116 GN=Map6	Q63560-2	0.0037
Cluster of Isoform 2 of Microtubule-associated protein 6 OS=Rattus norvegicus OX=10116 GN=Map6 (Q63560-2)	Q63560-2	0.0037
Succinate dehydrogenase [ubiquinone] flavoprotein subunit, mitochondrial OS=Rattus norvegicus OX=10116 GN=Sdha PE=1 SV=1	Q920L2	0.0038
Hsc70-interacting protein OS=Rattus norvegicus OX=10116 GN=St13 PE=1 SV=1	P50503	0.0038
Guanylate cyclase activator 1A OS=Rattus norvegicus OX=10116 GN=Guca1a PE=4 SV=1	D3ZII9	0.004
Drebrin OS=Rattus norvegicus OX=10116 GN=Dbn1 PE=1 SV=3	Q07266	0.0045
Chondroitin sulfate proteoglycan 5 OS=Rattus norvegicus OX=10116 GN=Cspg5 PE=1 SV=1	Q9ERQ6	0.0046
Similar to RIKEN cDNA 6430548M08 OS=Rattus norvegicus OX=10116 GN=RGD1304884 PE=1 SV=1	D4A3C2	0.0049
Histone H2B OS=Rattus norvegicus OX=10116 GN=Hist1h2bl PE=3 SV=1	M0R4L7	0.0051
Importin subunit alpha OS=Rattus norvegicus OX=10116 GN=Kpna4 PE=1 SV=1	Q56R17	0.0051
Cluster of Importin subunit alpha OS=Rattus norvegicus OX=10116 GN=Kpna4 PE=1 SV=1 (Q56R17)	Q56R17	0.0051
Api5 protein OS=Rattus norvegicus OX=10116 GN=Api5 PE=1 SV=1	B1WC49	0.0054
V-type proton ATPase subunit C 1 OS=Rattus norvegicus OX=10116 GN=Atp6v1c1 PE=2 SV=1	Q5FVI6	0.0057
Synapsin II, isoform CRA_a OS=Rattus norvegicus OX=10116 GN=Syn2 PE=1 SV=3	G3V733	0.0059
Calcium-dependent secretion activator 1 OS=Rattus norvegicus OX=10116 GN=Cadps PE=1 SV=3	F1LLX6	0.006
Calmodulin regulator protein PCP4 OS=Rattus norvegicus OX=10116 GN=Pcp4 PE=1 SV=2	P63055	0.0065
NEDD8 OS=Rattus norvegicus OX=10116 GN=Nedd8 PE=1 SV=1	Q71UE8	0.0066
Anamorsin OS=Rattus norvegicus OX=10116 GN=Ciapin1 PE=1 SV=1	Q5XID1	0.0067
Proteasome subunit beta type-2 OS=Rattus norvegicus OX=10116 GN=Psmb2 PE=1 SV=1	P40307	0.0067
Guanine nucleotide-binding protein G(I)/G(S)/G(T) subunit beta-1 OS=Rattus norvegicus OX=10116 GN=Gnb1 PE=1 SV=4	P54311	0.0068
Guanylate kinase 1 OS=Rattus norvegicus OX=10116 GN=Guk1 PE=1 SV=2	E9PTV0	0.0068
Histone-binding protein RBBP7 OS=Rattus norvegicus OX=10116 GN=Rbbp7 PE=2 SV=1	Q71UF4	0.0069
WD repeat-containing protein 61 OS=Rattus norvegicus OX=10116 GN=Wdr61 PE=1 SV=1	Q4V7A0	0.007
Heat shock 70 kDa protein 1-like OS=Rattus norvegicus OX=10116 GN=Hspa1l PE=2 SV=2	P55063	0.0073
Beta-enolase OS=Rattus norvegicus OX=10116 GN=Eno3 PE=1 SV=3	P15429	0.0076
Dcps protein (Fragment) OS=Rattus norvegicus OX=10116 GN=Dcps PE=2 SV=1	Q5EBD4	0.0082
Plasminogen activator inhibitor 1 RNA-binding protein OS=Rattus norvegicus OX=10116 GN=Serbp1 PE=1 SV=2	Q6AXS5	0.0082
Enolase 1, (Alpha) OS=Rattus norvegicus OX=10116 GN=Eno1 PE=2 SV=2	Q5BJ93	0.0084
Hypoxanthine-guanine phosphoribosyltransferase OS=Rattus norvegicus OX=10116 GN=Hprt1 PE=1 SV=1	P27605	0.0084
Cluster of Hypoxanthine-guanine phosphoribosyltransferase OS=Rattus norvegicus OX=10116 GN=Hprt1 PE=1 SV=1 (P27605)	P27605	0.0084
Phosphoserine aminotransferase OS=Rattus norvegicus OX=10116 GN=Psat1 PE=2 SV=1	Q68FU2	0.0085
Cluster of Phosphoserine aminotransferase OS=Rattus norvegicus OX=10116 GN=Psat1 PE=2 SV=1 (Q68FU2)	Q68FU2	0.0085
Cluster of Guanine nucleotide-binding protein G(I)/G(S)/G(T) subunit beta-1 OS=Rattus norvegicus OX=10116 GN=Gnb1 PE=1 SV=4 (P54311)	P54311	0.0089
Retinal dehydrogenase 1 OS=Rattus norvegicus OX=10116 GN=Aldh1a1 PE=1 SV=1	A0A0H2UHP1	0.0095
Cluster of Retinal dehydrogenase 1 OS=Rattus norvegicus OX=10116 GN=Aldh1a1 PE=1 SV=1 (A0A0H2UHP1)	A0A0H2UHP1	0.0095
Heterogeneous nuclear ribonucleoprotein F OS=Rattus norvegicus OX=10116 GN=Hnrnpf PE=1 SV=3	Q794E4	0.0095
Probable tRNA N6-adenosine threonylcarbamoyltransferase OS=Rattus norvegicus OX=10116 GN=Osgep PE=2 SV=2	Q9WVS2	0.0095
Splicing factor 3b, subunit 3 OS=Rattus norvegicus OX=10116 GN=Sf3b3 PE=1 SV=2	E9PT66	0.0095
RCG20041, isoform CRA_a OS=Rattus norvegicus OX=10116 GN=Tceal5 PE=4 SV=1	M0RDJ7	0.0096
Phosphoglucomutase 1 OS=Rattus norvegicus OX=10116 GN=Pgm1 PE=1 SV=2	Q499Q4	0.0099
Cluster of Phosphoglucomutase 1 OS=Rattus norvegicus OX=10116 GN=Pgm1 PE=1 SV=2 (Q499Q4)	Q499Q4	0.0099
V-type proton ATPase subunit F OS=Rattus norvegicus OX=10116 GN=Atp6v1f PE=1 SV=1	P50408	0.01
V-type proton ATPase subunit H OS=Rattus norvegicus OX=10116 GN=Atp6v1h PE=1 SV=1	E9PTI1	0.011
Complexin 3 OS=Rattus norvegicus OX=10116 GN=Cplx3 PE=1 SV=1	D4ABY0	0.011
Histone H4 OS=Rattus norvegicus OX=10116 GN=H4c2 PE=1 SV=2	P62804	0.011
Ac1002 OS=Rattus norvegicus OX=10116 GN=Adh4 PE=1 SV=1	Q7TQ90	0.012
Heat shock protein 86 (Fragment) OS=Rattus norvegicus OX=10116 PE=2 SV=1	Q6B437	0.012
ARS2 domain-containing protein OS=Rattus norvegicus OX=10116 PE=1 SV=2	M0R7E6	0.012
Isoaspartyl peptidase/L-asparaginase OS=Rattus norvegicus OX=10116 GN=Asrgl1 PE=1 SV=1	Q8VI04	0.012
Parathymosin OS=Rattus norvegicus OX=10116 GN=Ptms PE=1 SV=1	B3DM95	0.012
Synaptophysin OS=Rattus norvegicus OX=10116 GN=Syp PE=1 SV=1	P07825	0.012
Translationally-controlled tumor protein OS=Rattus norvegicus OX=10116 GN=Tpt1 PE=1 SV=1	P63029	0.012
Tumor protein D52 OS=Rattus norvegicus OX=10116 GN=Tpd52 PE=1 SV=2	F1MAB9	0.012
Cluster of Enolase 1, (Alpha) OS=Rattus norvegicus OX=10116 GN=Eno1 PE=2 SV=2 (Q5BJ93)	Q5BJ93	0.013
Cullin-associated NEDD8-dissociated protein 1 OS=Rattus norvegicus OX=10116 GN=Cand1 PE=1 SV=1	P97536	0.013
Glutathione S-transferase LANCL1 OS=Rattus norvegicus OX=10116 GN=Lancl1 PE=1 SV=2	Q9QX69	0.013
Thioredoxin OS=Rattus norvegicus OX=10116 GN=Txn PE=1 SV=2	P11232	0.013
Vesicular inhibitory amino acid transporter OS=Rattus norvegicus OX=10116 GN=Slc32a1 PE=1 SV=1	O35458	0.013
ATP-dependent 6-phosphofructokinase, liver type OS=Rattus norvegicus OX=10116 GN=Pfkl PE=1 SV=3	P30835	0.014
DNA-(apurinic or apyrimidinic site) lyase OS=Rattus norvegicus OX=10116 GN=Apex1 PE=1 SV=2	P43138	0.014
Rat glutathione S-transferase OS=Rattus norvegicus OX=10116 PE=2 SV=1	Q6LDP3	0.014
Cleavage and polyadenylation specificity factor subunit 7 OS=Rattus norvegicus OX=10116 GN=Cpsf7 PE=1 SV=1	Q5XI29	0.014
Cold-inducible RNA-binding protein OS=Rattus norvegicus OX=10116 GN=Cirbp PE=2 SV=1	P60825	0.014
Enhancer of rudimentary homolog OS=Rattus norvegicus OX=10116 GN=Erh PE=1 SV=1	B2RYQ5	0.014
Ester hydrolase C11orf54 homolog OS=Rattus norvegicus OX=10116 PE=1 SV=1	Q5U2Q3	0.014
Malate dehydrogenase, mitochondrial OS=Rattus norvegicus OX=10116 GN=Mdh2 PE=1 SV=2	P04636	0.014
Phosphate carrier protein, mitochondrial OS=Rattus norvegicus OX=10116 GN=Slc25a3 PE=1 SV=1	G3V741	0.014
ATP-dependent 6-phosphofructokinase OS=Rattus norvegicus OX=10116 GN=Pfkp PE=2 SV=1	C7C5T2	0.015
Guanine nucleotide binding protein alpha inhibiting 2 OS=Rattus norvegicus OX=10116 GN=Gnai2 PE=2 SV=1	Q45QN0	0.015
Chromosome segregation 1-like OS=Rattus norvegicus OX=10116 GN=Cse1l PE=1 SV=1	D3ZPR0	0.015
Cluster of ATP-dependent 6-phosphofructokinase OS=Rattus norvegicus OX=10116 GN=Pfkp PE=2 SV=1 (C7C5T2)	C7C5T2	0.015
3'(2'),5'-bisphosphate nucleotidase 1 OS=Rattus norvegicus OX=10116 GN=Bpnt1 PE=1 SV=1	Q9Z1N4	0.016
Cytoplasmic dynein 1 intermediate chain 2 OS=Rattus norvegicus OX=10116 GN=Dync1i2 PE=1 SV=1	D3ZU74	0.016
60S acidic ribosomal protein P0 OS=Rattus norvegicus OX=10116 GN=Rplp0 PE=1 SV=2	P19945	0.016
Cluster of 3'(2'),5'-bisphosphate nucleotidase 1 OS=Rattus norvegicus OX=10116 GN=Bpnt1 PE=1 SV=1 (Q9Z1N4)	Q9Z1N4	0.016
Cluster of Cytoplasmic dynein 1 intermediate chain 2 OS=Rattus norvegicus OX=10116 GN=Dync1i2 PE=1 SV=1 (D3ZU74)	D3ZU74	0.016
Omega-amidase NIT2 OS=Rattus norvegicus OX=10116 GN=Nit2 PE=1 SV=1	Q497B0	0.016
ADP-ribosylation factor-like protein 3 OS=Rattus norvegicus OX=10116 GN=Arl3 PE=1 SV=2	P37996	0.017
Eukaryotic translation initiation factor 5A-1 OS=Rattus norvegicus OX=10116 GN=Eif5a PE=1 SV=3	Q3T1J1	0.017
Transgelin OS=Rattus norvegicus OX=10116 GN=Tagln3 PE=1 SV=1	A0A0G2K6I5	0.017
CArG-binding factor A OS=Rattus norvegicus OX=10116 GN=Hnrnpab PE=1 SV=1	Q9QX80	0.017
Phosphohistidine phosphatase 1 OS=Rattus norvegicus OX=10116 GN=Phpt1 PE=1 SV=1	D3ZP47	0.017
Transcription elongation factor A protein 1 OS=Rattus norvegicus OX=10116 GN=Tcea1 PE=1 SV=1	Q4KLL0	0.017
Alcohol dehydrogenase class-3 OS=Rattus norvegicus OX=10116 GN=Adh5 PE=1 SV=2	P12711	0.018
Mitogen-activated protein kinase 1 OS=Rattus norvegicus OX=10116 GN=Mapk1 PE=1 SV=3	P63086	0.018
26S proteasome non-ATPase regulatory subunit 13 OS=Rattus norvegicus OX=10116 GN=Psmd13 PE=1 SV=1	B0BN93	0.018
Acetyl-CoA acetyltransferase, mitochondrial OS=Rattus norvegicus OX=10116 GN=Acat1 PE=1 SV=1	P17764	0.018
Acidic (Leucine-rich) nuclear phosphoprotein 32 family, member A OS=Rattus norvegicus OX=10116 GN=Anp32a PE=2 SV=1	Q5PPH9	0.018
Cluster of Alcohol dehydrogenase class-3 OS=Rattus norvegicus OX=10116 GN=Adh5 PE=1 SV=2 (P12711)	P12711	0.018
Cluster of Mitogen-activated protein kinase 1 OS=Rattus norvegicus OX=10116 GN=Mapk1 PE=1 SV=3 (P63086)	P63086	0.018
Isoform 2 of Dynamin-like 120 kDa protein, mitochondrial OS=Rattus norvegicus OX=10116 GN=Opa1	Q2TA68-2	0.018
Glyceraldehyde-3-phosphate dehydrogenase OS=Rattus norvegicus OX=10116 GN=LOC108351137 PE=3 SV=1	M0R590	0.019
Galectin OS=Rattus norvegicus OX=10116 GN=Lgalsl PE=1 SV=1	B4F7A3	0.019
Mannose-6-phosphate isomerase OS=Rattus norvegicus OX=10116 GN=Mpi PE=2 SV=1	Q68FX1	0.019
Interleukin enhancer-binding factor 2 OS=Rattus norvegicus OX=10116 GN=Ilf2 PE=2 SV=1	Q7TP98	0.02
Ppm1b protein OS=Rattus norvegicus OX=10116 GN=Ppm1b PE=1 SV=1	Q99ND8	0.02
Proteasome subunit alpha type OS=Rattus norvegicus OX=10116 GN=Psma7 PE=1 SV=1	A0A0G2K0W9	0.02
Alpha actinin 4 (Fragment) OS=Rattus norvegicus OX=10116 PE=2 SV=1	Q99MI8	0.02
AP-2 complex subunit beta OS=Rattus norvegicus OX=10116 GN=Ap2b1 PE=1 SV=1	P62944	0.02
Cluster of Proteasome subunit alpha type OS=Rattus norvegicus OX=10116 GN=Psma7 PE=1 SV=1 (A0A0G2K0W9)	A0A0G2K0W9	0.02
FUS RNA-binding protein OS=Rattus norvegicus OX=10116 GN=Fus PE=1 SV=1	Q5PQK2	0.02
Pyruvate dehydrogenase E1 component subunit alpha OS=Rattus norvegicus OX=10116 GN=Pdha1 PE=1 SV=2	F7FKI5	0.02
Cct-5 protein (Fragment) OS=Rattus norvegicus OX=10116 PE=2 SV=1	Q6B436	0.021
Cluster of Glyceraldehyde-3-phosphate dehydrogenase OS=Rattus norvegicus OX=10116 GN=LOC108351137 PE=3 SV=1 (M0R590)	M0R590	0.021
Copper transport protein ATOX1 OS=Rattus norvegicus OX=10116 GN=Atox1 PE=1 SV=1	Q9WUC4	0.021
Dynein light chain 1, cytoplasmic OS=Rattus norvegicus OX=10116 GN=Dynll1 PE=1 SV=1	P63170	0.021
Glutamate decarboxylase 1 OS=Rattus norvegicus OX=10116 GN=Gad1 PE=2 SV=1	P18088	0.021
Hepatoma-derived growth factor OS=Rattus norvegicus OX=10116 GN=Hdgf PE=1 SV=2	Q8VHK7	0.021
Isocitrate dehydrogenase [NADP] cytoplasmic OS=Rattus norvegicus OX=10116 GN=Idh1 PE=1 SV=1	P41562	0.021
Protein-L-isoaspartate O-methyltransferase OS=Rattus norvegicus OX=10116 GN=Pcmt1 PE=1 SV=1	A0A140TAB9	0.021
Alpha-1,4 glucan phosphorylase OS=Rattus norvegicus OX=10116 GN=Pygb PE=1 SV=2	G3V6Y6	0.022
Cluster of Alpha-1,4 glucan phosphorylase OS=Rattus norvegicus OX=10116 GN=Pygb PE=1 SV=2 (G3V6Y6)	G3V6Y6	0.022
Cluster of Rat glutathione S-transferase OS=Rattus norvegicus OX=10116 PE=2 SV=1 (Q6LDP3)	Q6LDP3	0.022
COP9 signalosome complex subunit 8 OS=Rattus norvegicus OX=10116 GN=Cops8 PE=2 SV=1	Q6P4Z9	0.022
NAD(P)H-hydrate epimerase OS=Rattus norvegicus OX=10116 GN=Naxe PE=2 SV=1	B0BNM1	0.022
Soluble guanylyl cyclase beta 1 subunit OS=Rattus norvegicus OX=10116 PE=2 SV=1	Q80WY5	0.022
Isoform 2 of WD repeat-containing protein 7 OS=Rattus norvegicus OX=10116 GN=Wdr7	Q9ERH3-2	0.023
WD repeat-containing protein 7 OS=Rattus norvegicus OX=10116 GN=Wdr7 PE=1 SV=1	Q9ERH3	0.023
Cluster of ADP-ribosylation factor-like protein 3 OS=Rattus norvegicus OX=10116 GN=Arl3 PE=1 SV=2 (F8WG91)	F8WG91	0.023
Cluster of WD repeat-containing protein 7 OS=Rattus norvegicus OX=10116 GN=Wdr7 PE=1 SV=1 (Q9ERH3)	Q9ERH3	0.023
Glycine--tRNA ligase OS=Rattus norvegicus OX=10116 GN=Gars1 PE=1 SV=2	Q5I0G4	0.023
Uridine monophosphate synthetase OS=Rattus norvegicus OX=10116 GN=Umps PE=1 SV=1	Q4QQS7	0.023
Alpha-actinin-4 OS=Rattus norvegicus OX=10116 GN=Actn4 PE=1 SV=2	Q9QXQ0	0.024
Acidic leucine-rich nuclear phosphoprotein 32 family member B OS=Rattus norvegicus OX=10116 GN=Anp32b PE=1 SV=1	Q9EST6	0.024
Hsp60 OS=Rattus norvegicus OX=10116 GN=Hspd1 PE=2 SV=1	A0A482IDN3	0.024
TSC22 domain family protein 1 OS=Rattus norvegicus OX=10116 GN=Tsc22d1 PE=2 SV=1	P62501	0.025
Amphiphysin OS=Rattus norvegicus OX=10116 GN=Amph PE=1 SV=1	O08838	0.026
Cyclic nucleotide-gated channel subunit beta 1 OS=Rattus norvegicus OX=10116 GN=Cngb1 PE=4 SV=1	A0A0G2JXF2	0.026
Spectrin beta chain OS=Rattus norvegicus OX=10116 GN=Sptbn1 PE=1 SV=1	A0A0G2K8W9	0.026
RCG61762, isoform CRA_a OS=Rattus norvegicus OX=10116 GN=Sfrs7 PE=2 SV=1	Q4KLJ1	0.027
60S ribosomal protein L4 OS=Rattus norvegicus OX=10116 GN=Rpl4 PE=1 SV=3	P50878	0.027
Cluster of RCG61762, isoform CRA_a OS=Rattus norvegicus OX=10116 GN=Sfrs7 PE=2 SV=1 (Q4KLJ1)	Q4KLJ1	0.027
RAN-binding protein 1 OS=Rattus norvegicus OX=10116 GN=Ranbp1 PE=1 SV=1	D4A2G9	0.027
RCG48672 OS=Rattus norvegicus OX=10116 GN=Snrpf PE=1 SV=1	D4AAT4	0.027
Secernin-1 OS=Rattus norvegicus OX=10116 GN=Scrn1 PE=1 SV=1	Q6AY84	0.027
Tubulin folding cofactor C OS=Rattus norvegicus OX=10116 GN=Tbcc PE=1 SV=1	B2GUZ7	0.027
26S proteasome non-ATPase regulatory subunit 1 OS=Rattus norvegicus OX=10116 GN=Psmd1 PE=1 SV=1	A0A0G2JTW5	0.028
Phosphodiesterase OS=Rattus norvegicus OX=10116 GN=Pde6b PE=3 SV=1	D3ZDI8	0.028
PEST proteolytic signal-containing nuclear protein OS=Rattus norvegicus OX=10116 GN=Pcnp PE=1 SV=1	Q7TP40	0.028
Phosphatidylinositol transfer protein alpha isoform OS=Rattus norvegicus OX=10116 GN=Pitpna PE=1 SV=2	P16446	0.028
ADP-ribosylation factor-like protein 3 OS=Rattus norvegicus OX=10116 GN=Arl3 PE=1 SV=2	F8WG91	0.029
Cluster of Alpha-actinin-4 OS=Rattus norvegicus OX=10116 GN=Actn4 PE=1 SV=2 (Q9QXQ0)	Q9QXQ0	0.029
ES1 protein homolog, mitochondrial OS=Rattus norvegicus OX=10116 PE=1 SV=2	P56571	0.029
Neuronal membrane glycoprotein M6-a OS=Rattus norvegicus OX=10116 GN=Gpm6a PE=1 SV=1	Q812E9	0.029
Ubiquitin-activating enzyme E1 OS=Rattus norvegicus OX=10116 PE=2 SV=2	A7LAC4	0.03
Adaptor protein, phosphotyrosine-interacting with PH domain and leucine zipper 1 OS=Rattus norvegicus OX=10116 GN=Appl1 PE=1 SV=3	D3ZWA8	0.03
COP9 signalosome complex subunit 3 OS=Rattus norvegicus OX=10116 GN=Cops3 PE=1 SV=1	Q68FW9	0.03
Heterogeneous nuclear ribonucleoprotein H3 OS=Rattus norvegicus OX=10116 GN=Hnrnph3 PE=1 SV=1	D4ABK7	0.03
Histidine triad nucleotide binding protein 2 (Predicted), isoform CRA_a OS=Rattus norvegicus OX=10116 GN=Hint2 PE=1 SV=1	D4AB01	0.03
Peroxiredoxin-6 OS=Rattus norvegicus OX=10116 GN=Prdx6 PE=1 SV=3	O35244	0.03
Cell adhesion molecule 2 OS=Rattus norvegicus OX=10116 GN=Cadm2 PE=1 SV=1	A0A0G2K5U6	0.031
Cluster of Transcription elongation factor A (SII)-like 6 OS=Rattus norvegicus OX=10116 GN=Tceal6 PE=1 SV=1 (M0RBL8)	M0RBL8	0.031
Glial fibrillary acidic protein epsilon (Fragment) OS=Rattus norvegicus OX=10116 GN=Gfap PE=2 SV=1	A1E252	0.031
Calretinin OS=Rattus norvegicus OX=10116 GN=Calb2 PE=1 SV=1	P47728	0.032
HIV TAT specific factor 1 (Predicted) OS=Rattus norvegicus OX=10116 GN=Htatsf1 PE=1 SV=2	D4A997	0.032
Toll-interacting protein OS=Rattus norvegicus OX=10116 GN=Tollip PE=1 SV=1	A2RUW1	0.032
Isoform 2 of Heterogeneous nuclear ribonucleoprotein D0 OS=Rattus norvegicus OX=10116 GN=Hnrnpd	Q9JJ54-2	0.033
Cluster of Calcium-dependent secretion activator 1 OS=Rattus norvegicus OX=10116 GN=Cadps PE=1 SV=1 (Q62717)	Q62717	0.033
Cytoplasmic dynein 1 heavy chain 1 OS=Rattus norvegicus OX=10116 GN=Dync1h1 PE=1 SV=2	M0R9X8	0.034
Isoform 2 of Heterogeneous nuclear ribonucleoprotein A3 OS=Rattus norvegicus OX=10116 GN=Hnrnpa3	Q6URK4-2	0.034
NSFL1 cofactor p47 OS=Rattus norvegicus OX=10116 GN=Nsfl1c PE=1 SV=1	O35987	0.034
Oxidation resistance protein 1 OS=Rattus norvegicus OX=10116 GN=Oxr1 PE=1 SV=1	A0A0G2K7Y2	0.034
Splicing factor 3a, subunit 3 OS=Rattus norvegicus OX=10116 GN=Sf3a3 PE=1 SV=1	Q4KLI7	0.034
Splicing factor 3b, subunit 2 OS=Rattus norvegicus OX=10116 GN=Sf3b2 PE=1 SV=3	D3ZMS1	0.034
CD44 antigen OS=Rattus norvegicus OX=10116 GN=Cd44 PE=1 SV=2	P26051	0.035
Cluster of 26S proteasome non-ATPase regulatory subunit 1 OS=Rattus norvegicus OX=10116 GN=Psmd1 PE=1 SV=1 (G3V8B6)	G3V8B6	0.035
Cluster of Isoform 2 of Heterogeneous nuclear ribonucleoprotein A3 OS=Rattus norvegicus OX=10116 GN=Hnrnpa3 (Q6URK4-2)	Q6URK4-2	0.035
Chaperonin containing Tcp1, subunit 6B (Zeta 2) OS=Rattus norvegicus OX=10116 GN=Cct6b PE=1 SV=1	Q6AYJ7	0.036
Protein SET OS=Rattus norvegicus OX=10116 GN=Set PE=2 SV=2	Q63945	0.037
Transcription elongation factor A (SII)-like 6 OS=Rattus norvegicus OX=10116 GN=Tceal6 PE=1 SV=1	M0RBL8	0.037
Aconitate hydratase, mitochondrial OS=Rattus norvegicus OX=10116 GN=Aco2 PE=1 SV=2	Q9ER34	0.037
Arginyl aminopeptidase (Aminopeptidase B) OS=Rattus norvegicus OX=10116 GN=Rnpep PE=2 SV=1	Q6P7D2	0.037
Cluster of Eukaryotic translation initiation factor 5A-1 OS=Rattus norvegicus OX=10116 GN=Eif5a PE=1 SV=3 (Q3T1J1)	Q3T1J1	0.037
Cluster of Protein SET OS=Rattus norvegicus OX=10116 GN=Set PE=2 SV=2 (Q63945)	Q63945	0.037
Glyoxalase domain-containing protein 4 OS=Rattus norvegicus OX=10116 GN=Glod4 PE=1 SV=1	Q5I0D1	0.038
SH3 domain binding glutamic acid-rich protein-like 3 OS=Rattus norvegicus OX=10116 GN=Sh3bgrl3 PE=1 SV=1	B2RZ27	0.038
ATP synthase subunit g, mitochondrial OS=Rattus norvegicus OX=10116 GN=Atp5mg PE=1 SV=2	Q6PDU7	0.039
Histone H2A OS=Rattus norvegicus OX=10116 GN=H2afz PE=3 SV=1	A0A0A0MXW3	0.039
Proteasome subunit beta type-7 OS=Rattus norvegicus OX=10116 GN=Psmb7 PE=1 SV=1	Q9JHW0	0.04
Spectrin beta chain OS=Rattus norvegicus OX=10116 GN=Sptbn1 PE=1 SV=3	G3V6S0	0.04
TSC22 domain family protein 1 OS=Rattus norvegicus OX=10116 GN=Tsc22d1 PE=1 SV=1	D3Z8M8	0.04
Cluster of Alpha-internexin OS=Rattus norvegicus OX=10116 GN=Ina PE=1 SV=1 (G3V8Q2)	G3V8Q2	0.04
Cluster of Proteasome subunit beta type-7 OS=Rattus norvegicus OX=10116 GN=Psmb7 PE=1 SV=1 (Q9JHW0)	Q9JHW0	0.04
Cluster of Spectrin beta chain OS=Rattus norvegicus OX=10116 GN=Sptbn1 PE=1 SV=3 (G3V6S0)	G3V6S0	0.04
Cluster of TSC22 domain family protein 1 OS=Rattus norvegicus OX=10116 GN=Tsc22d1 PE=1 SV=1 (D3Z8M8)	D3Z8M8	0.04
Aflatoxin B1 aldehyde reductase member 2 OS=Rattus norvegicus OX=10116 GN=Akr7a2 PE=1 SV=2	Q8CG45	0.041
Cytoplasmic dynein 1 heavy chain 1 OS=Rattus norvegicus OX=10116 GN=Dync1h1 PE=1 SV=1	P38650	0.041
Transcription elongation factor SPT5 OS=Rattus norvegicus OX=10116 GN=Supt5h PE=1 SV=2	E9PTB2	0.041
Calpain-2 catalytic subunit OS=Rattus norvegicus OX=10116 GN=Capn2 PE=1 SV=3	Q07009	0.041
Cluster of Aflatoxin B1 aldehyde reductase member 2 OS=Rattus norvegicus OX=10116 GN=Akr7a2 PE=1 SV=2 (Q8CG45)	Q8CG45	0.041
Cluster of Cytoplasmic dynein 1 heavy chain 1 OS=Rattus norvegicus OX=10116 GN=Dync1h1 PE=1 SV=1 (P38650)	P38650	0.041
Cluster of Transcription elongation factor SPT5 OS=Rattus norvegicus OX=10116 GN=Supt5h PE=1 SV=2 (E9PTB2)	E9PTB2	0.041
Superoxide dismutase [Cu-Zn] OS=Rattus norvegicus OX=10116 PE=2 SV=1	Q6LDS4	0.041
AP-1 complex subunit beta-1 OS=Rattus norvegicus OX=10116 GN=Ap1b1 PE=1 SV=1	P52303	0.043
AP-2 complex subunit alpha OS=Rattus norvegicus OX=10116 GN=Ap2a1 PE=1 SV=1	D3ZUY8	0.043
14-3-3 protein epsilon OS=Rattus norvegicus OX=10116 GN=Ywhae PE=1 SV=1	P62260	0.043
4-nitrophenylphosphatase domain and non-neuronal SNAP25-like protein homolog 1 (C. elegans), isoform CRA_b OS=Rattus norvegicus OX=10116 GN=Nipsnap1 PE=1 SV=1	G3V728	0.043
Carbonic anhydrase 2 OS=Rattus norvegicus OX=10116 GN=Ca2 PE=1 SV=2	P27139	0.043
Membrane-associated progesterone receptor component 1 OS=Rattus norvegicus OX=10116 GN=Pgrmc1 PE=1 SV=3	P70580	0.043
60S acidic ribosomal protein P2 OS=Rattus norvegicus OX=10116 GN=Rplp2 PE=1 SV=2	P02401	0.044
Cluster of AP-1 complex subunit beta-1 OS=Rattus norvegicus OX=10116 GN=Ap1b1 PE=1 SV=1 (P52303)	P52303	0.044
Heterochromatin protein 1-binding protein 3 OS=Rattus norvegicus OX=10116 GN=Hp1bp3 PE=1 SV=1	Q6P747	0.044
Ras-related protein Rab-2A OS=Rattus norvegicus OX=10116 GN=Rab2a PE=1 SV=3	F1LP82	0.044
ATPase H+-transporting V1 subunit B1 OS=Rattus norvegicus OX=10116 GN=Atp6v1b1 PE=3 SV=2	D3ZZS8	0.045
G3BP stress granule assembly factor 2 OS=Rattus norvegicus OX=10116 GN=G3bp2 PE=1 SV=1	Q6AY21	0.045
Alpha-synuclein OS=Rattus norvegicus OX=10116 GN=Snca PE=1 SV=1	P37377	0.046
Antisecretory factor OS=Rattus norvegicus OX=10116 GN=Psmd4 PE=1 SV=1	O88321	0.046
DEAD (Asp-Glu-Ala-Asp) box polypeptide 5 (Fragment) OS=Rattus norvegicus OX=10116 GN=Ddx5 PE=2 SV=1	B6DTP5	0.046
Proteasome subunit alpha type-4 OS=Rattus norvegicus OX=10116 GN=Psma4 PE=1 SV=1	P21670	0.046
Protein phosphatase 1 regulatory subunit 1B OS=Rattus norvegicus OX=10116 GN=Ppp1r1b PE=1 SV=1	Q6J4I0	0.046
AP-3 complex subunit beta OS=Rattus norvegicus OX=10116 GN=Ap3b2 PE=1 SV=1	D4AE00	0.047
EWS RNA-binding protein 1 OS=Rattus norvegicus OX=10116 GN=Ewsr1 PE=1 SV=1	A0A140UHY3	0.047
Host cell factor C1 OS=Rattus norvegicus OX=10116 GN=Hcfc1 PE=1 SV=1	D3ZN95	0.047
Swi5-dependent recombination DNA repair protein 1 homolog OS=Rattus norvegicus OX=10116 GN=Sfr1 PE=1 SV=1	A0A0H2UHK0	0.047
AP complex subunit beta OS=Rattus norvegicus OX=10116 GN=Ap1b1 PE=1 SV=1	A0A0G2K2V2	0.048
Polyadenylate-binding protein 1 OS=Rattus norvegicus OX=10116 GN=Pabpc1 PE=1 SV=1	A0A0G2JZS2	0.048
Astrocytic phosphoprotein PEA-15 OS=Rattus norvegicus OX=10116 GN=Pea15 PE=1 SV=1	Q5U318	0.048
Cluster of Polyadenylate-binding protein 1 OS=Rattus norvegicus OX=10116 GN=Pabpc1 PE=1 SV=1 (A0A0G2JZS2)	A0A0G2JZS2	0.048
3'(2'),5'-bisphosphate nucleotidase 1 OS=Rattus norvegicus OX=10116 GN=Bpnt1 PE=1 SV=1	A0A0G2K0V3	0.049
Isoform 3 of Gephyrin OS=Rattus norvegicus OX=10116 GN=Gphn	Q03555-4	0.049
Cluster of Isoform 3 of Gephyrin OS=Rattus norvegicus OX=10116 GN=Gphn (Q03555-4)	Q03555-4	0.049
Glutaredoxin-3 OS=Rattus norvegicus OX=10116 GN=Glrx3 PE=1 SV=1	A0A0G2K5P8	0.049
Reticulon OS=Rattus norvegicus OX=10116 GN=Rtn4 PE=2 SV=1	Q540J3	0.049
Ciliary rootlet coiled-coil, rootletin OS=Rattus norvegicus OX=10116 GN=Crocc PE=1 SV=2	F1M6Q2	0.05
Cluster of Gamma-enolase OS=Rattus norvegicus OX=10116 GN=Eno2 PE=1 SV=2 (P07323)	P07323	0.05

## Sheet: Table 2b
Table S2 (b): Differentially expressed proteins comparing the retinas of Sham-CL and Young-Ref animals. Proteins that met the fold change cutoffs greater than or equal to 1.5 or -1.5 and were statistically significant based on Fisher's exact test with BH correction were considered differentially expressed.
Total regulated	23
Downregulated	11
Upregulated	12
Identified Proteins	Accession Number	Fisher's Exact Test: *p < 0.00159	Fold Change by Category Sham-CL/Young-Ref
Pyruvate dehydrogenase E1 component subunit alpha OS=Rattus norvegicus OX=10116 GN=Pdha1l1 PE=1 SV=3	D4A5G8	0.0001	-15
UBIQUITIN_CONJUGAT_2 domain-containing protein OS=Rattus norvegicus OX=10116 PE=4 SV=2	F1M227	0.00043	-15
Uncharacterized protein OS=Rattus norvegicus OX=10116 PE=1 SV=1	F1M1Y1	0.00043	-15
Acyl-CoA-binding domain-containing 7 OS=Rattus norvegicus OX=10116 GN=Acbd7 PE=4 SV=2	D3ZB36	0.0002	-15
Aflatoxin B1 aldehyde reductase member 2 OS=Rattus norvegicus OX=10116 GN=Akr7a2 PE=1 SV=1	A0A0A0MXY9	0.00089	-5.8
MICOS complex subunit MIC60 OS=Rattus norvegicus OX=10116 GN=Immt PE=1 SV=1	A0A0G2JVH4	0.0001	-4.3
Peptidyl-prolyl cis-trans isomerase OS=Rattus norvegicus OX=10116 GN=Ppial4g PE=1 SV=2	M0RCZ9	0.0001	-4
Histone H2B OS=Rattus norvegicus OX=10116 GN=Hist1h2bo PE=3 SV=1	D3ZNH4	0.0001	-3
Enolase 1, (Alpha) OS=Rattus norvegicus OX=10116 GN=Eno1 PE=2 SV=2	Q5BJ93	0.0001	-1.6
Beta-enolase OS=Rattus norvegicus OX=10116 GN=Eno3 PE=1 SV=3	P15429	0.0001	-1.6
Guanine nucleotide-binding protein G(I)/G(S)/G(T) subunit beta-1 OS=Rattus norvegicus OX=10116 GN=Gnb1 PE=1 SV=4	P54311	0.0001	-1.5
Spectrin alpha chain, non-erythrocytic 1 OS=Rattus norvegicus OX=10116 GN=Sptan1 PE=1 SV=1	A0A0G2K1E7	0.0001	1.66667
Cathepsin D OS=Rattus norvegicus OX=10116 GN=Ctsd PE=1 SV=1	Q6P6T6	0.00076	2
AP-2 complex subunit beta OS=Rattus norvegicus OX=10116 GN=Ap2b1 PE=1 SV=1	P62944	0.00031	2.5
Alpha-actinin-4 OS=Rattus norvegicus OX=10116 GN=Actn4 PE=1 SV=2	Q9QXQ0	0.0013	3.33333
Cytoplasmic dynein 1 heavy chain 1 OS=Rattus norvegicus OX=10116 GN=Dync1h1 PE=1 SV=2	M0R9X8	0.0001	3.33333
Hexokinase-1 OS=Rattus norvegicus OX=10116 GN=Hk1 PE=1 SV=2	M0RAQ6	0.00045	3.33333
Spectrin beta chain OS=Rattus norvegicus OX=10116 GN=Sptbn1 PE=1 SV=1	A0A0G2K8W9	0.0001	3.33333
Chloride intracellular channel protein OS=Rattus norvegicus OX=10116 GN=Clic6 PE=1 SV=1	A0A0G2JTB6	0.0005	3.33333
Uncharacterized protein OS=Rattus norvegicus OX=10116 PE=1 SV=2	E9PSU5	0.0001	5
Glial fibrillary acidic protein OS=Rattus norvegicus OX=10116 GN=Gfap PE=1 SV=2	P47819	0.0001	5
Oxidation resistance protein 1 OS=Rattus norvegicus OX=10116 GN=Oxr1 PE=1 SV=1	A0A0G2JZ50	0.0014	10
Gamma-crystallin S OS=Rattus norvegicus OX=10116 GN=Crygs PE=3 SV=1	P0C5E9	0.00078	10
