# Supplementary material for: Retina-Targeted 17β-Estradiol by the DHED Prodrug Rescues Visual Function and Actuates Neuroprotective Protein Networks After Optic Nerve Crush in a Rat Model of Surgical Menopause
Source: Int J Mol Sci. 2025 Feb 21;26(5):1846. doi: 10.3390/ijms26051846 (PMC11899211; doi:10.3390/ijms26051846)
Supplement: Supplementary file 1 [file ijms-26-01846-s001.zip › ijms-3422508_TableS7.xlsx]

## Sheet: Table S7 (a)_Figure 5a
Table S7 (a): List of all protein names abbreviated in Figure 5a with their function.
Symbol	Synonym(s)	Entrez Gene Name
C3	ACYLATION STIMULATING, AHUS5, ARMD9, ASP, circC3, circRNA-C3, Complement c3, complement component 3, CPAMD1, HEL-S-62p, HSE-MSF, Plp	complement C3
CPLX3	complexin 3, CPX-III, ERGIC-53L, ERGL, Lamn1l, Lman1l, Nbla11589, RGD1560104	complexin 3
CROCC	ciliary rootlet coiled-coil, rootletin, CROCC1, LOC230872, ROLT, ROOTLETIN, TAX1BP2	ciliary rootlet coiled-coil, rootletin
CRYAB	AACRYA, ABC, alpha B CRYSTALLIN, Alpha crystallin b chain, CMD1II, CRYA2, CRYSTALLIN alpha 2, Crystallin alpha b, crystallin, alpha B, CRYSTALLIN α 2, Crystallin α B, Crystallin, α B, CTPP2, CTRCT16, Heat-shock 20 kDa like, HEL-S-101, HSPB5, MFM2, P23, α B CRYSTALLIN, α crystallin b chain, α β crystallin	crystallin alpha B
CSNK2A1	casein kinase 2 alpha 1, casein kinase 2, alpha 1 polypeptide, casein kinase 2 α 1, casein kinase 2, α 1 polypeptide, Casein kinase II alpha 1 polypeptide, Casein kinase II α 1 polypeptide, CK1 alpha2, CK2, CK2A1, CK2 alpha, CK2 α, Cka1, Cka2, CKII, CK II alpha, Ck II Alpha Subunit, CK II α, Ck II α Subunit, Csnk2a1-rs4, OCNDS	casein kinase 2 alpha 1
Degeneration of retinal rods
Disease of retina
Dysfunction of retinal cone cells
GPHN	5730552E08Rik, C230040D23, GEPH, gephyrin, GPH, GPHRYN, HKPX1, MOCODC	gephyrin
GUCA1A	AC112683.4, C6orf131, CD-GCAP, COD3, CORD14, GC-A, GCAP, GCAP-1, GCAP-I, guanylate cyclase activator 1A, guanylate cyclase activator 1a (retina), GUCA, GUCA1, LOC102723903, mGCAP1	guanylate cyclase activator 1A
HSPD1	CPN60, GROEL, heat shock protein 1 (chaperonin), heat shock protein family D (Hsp60) member 1, HLD4, HSP-60, HSP-65, Hspd1-30p, HuCHA60, MITO-P60, SPG13	heat shock protein family D (Hsp60) member 1
Inflammation of retina
Injury of retina
MSI1	m-Msi-1, Msi1h, Musahi1, MUSASHI 1, musashi RNA-binding protein 1	musashi RNA binding protein 1
Mt1	METALLOTHIONEIN 1, Metallothionein2, Mt, Mt1a, Mt2, MT-I	metallothionein 1
Neurological disorder of retinal cells
PDE6B	beta-subunit of rod cGMP-PDE, beta-subunit of rod cGMP-phosphodiesterase, cGMP Phosphodiesterase Beta Subunit, cGMP Phosphodiesterase β Subunit, CSNB3, CSNBAD2, cyclic guanosine monophosphate-phosphodiesterase beta-subunit, cyclic guanosine monophosphate-phosphodiesterase β-subunit, GMP-PDEbeta, PDEB, phosphodiesterase 6B, phosphodiesterase 6B, cGMP, rod receptor, beta polypeptide, phosphodiester…	phosphodiesterase 6B
RBP1	CRABP-I, CRBP, CRBP1, CRBPI, hCRBP1, LOC100045055, RBPC, retinol binding protein 1, retinol binding protein 1, cellular	retinol binding protein 1
SLC2A1	BAND 4.5, CSE, DYT17, DYT18, DYT9, EIG12, ERYTHROID/BRAIN GLUCOSE TRANSPORTER, GLUT, GLUT-1, GLUT1DS, Glut1r, GLUTB, GT1, GTG1, Gtg3, GTR1, HEPG2, HTLVR, M100200, PED, RATGTG1, Rgsc200, SDCHCN, solute carrier family 2 (facilitated glucose transporter), member 1, solute carrier family 2 member 1	solute carrier family 2 member 1
TXN	ADF, EOSINOPHIL CYTOTOXICITY FACTOR, thioredoxin, Thioredoxin-1, TRDX, TRX, TRX1, TXN1	thioredoxin

## Sheet: Table S7(b)-Figure 5b
Table S7 (b): List of all protein names abbreviated in Figure 5b with their function.
Symbol	Synonym(s)	Entrez Gene Name
Abnormal morphology of retina
APP	AAA, Abetapp, ABPP, AD1, Adap, Ag, alpha-sAPP, amyloid beta precursor protein, amyloid-beta-protein, Amyloidogenic glycoprotein, Amyloid precursor, amyloid β (A4) precursor, Amyloid β A4 precursor, amyloid β A4 precursor protein, amyloid β precursor, amyloid β precursor protein, amyloid-β-protein, amyloid β-protein precursor, APPI, appican, APP isoform 1, beta amyloid precursor, betaApp, CTFgamma…	amyloid beta precursor protein
ARL3	ADP-ribosylation factor-like 3, ADP ribosylation factor like GTPase 3, ARFL3, JBTS35, LOC108353318, RP83	ADP ribosylation factor like GTPase 3
ATP6V1C1	1700025B18Rik, ATP6C, ATP6D, ATPase, H+ transporting, lysosomal V1 subunit C1, ATPase H+ transporting V1 subunit C1, VATC, V-ATPase V1-C1, Vma5	ATPase H+ transporting V1 subunit C1
ATP6V1F	1110004G16Rik, ATP6S14, ATPase, H+ transporting, lysosomal V1 subunit F, ATPase H+ transporting V1 subunit F, Vacuolar ATPase Subunit 1F, Vacuolar ATP Synthase Subunit F, VATF, V-ATPase V1-F, Vma7	ATPase H+ transporting V1 subunit F
CRYAA/LOC102724652		CRYAA/LOC102724652
CRYBA1	BA3/A1, BA3A1C, beta-A3, CCZS, Cryb, CRYB1, crystallin beta A1, crystallin, beta A1, crystallin β A1, crystallin, β A1, Crystallin β A3, CTRCT10, β-A3	crystallin beta A1
CRYBA2	crystallin beta A2, crystallin, beta A2, crystallin β A2, crystallin, β A2, CTRCT42, E130107M19Rik	crystallin beta A2
CRYBA4	crystallin beta A4, crystallin, beta A4, crystallin β A4, crystallin, β A4, CTRCT23, CYRBA4, MCOPCT4, β a4 crystallin	crystallin beta A4
CRYBB1	3110006K12Rik, BB1CRY, beta B1 CRYSTALLIN, CATCN3, CRYB1, CRYB11, crystallin beta B1, crystallin, beta B1, crystallin β B1, crystallin, β B1, CTRCT17, β B1 CRYSTALLIN	crystallin beta B1
CRYBB2	beta B2-crystallin, CCA2, CRYB2, CRYB2A, crystallin beta B2, crystallin, beta B2, crystallin β B2, crystallin, β B2, CTRCT3, D22S665, LOC100042920, β B2-crystallin	crystallin beta B2
CRYBB3	beta B3 CRYSTALLIN, CATCN2, CRYB3, crystallin beta B3, crystallin, beta B3, crystallin β B3, crystallin, β B3, CTRCT22, β B3 CRYSTALLIN	crystallin beta B3
CRYGS	CRYG8, crystallin gamma S, crystallin, gamma S, crystallin γ S, crystallin, γ S, CTRCT20, LOC681467, Opj, rncat	crystallin gamma S
CX3CL1	AB030188, ABCD-3, C3Xkine, CX3C, CX3CL, C-X3-C motif chemokine ligand 1, CXC3, CXC3C, CXC3 CHEMOKINE precursor, D8Bwg0439e, FK, FKN, fractalkine, neurotactin, NTN, NTT, SCYD1	C-X3-C motif chemokine ligand 1
CX3CR1	CCRL1, CMKBLR1, CMKBRL1, CMKDR1, C-X3-C motif chemokine receptor 1, Fractalkine receptor, GPR13, GPRV28, mCX3CR1, RBS11, V28	C-X3-C motif chemokine receptor 1
Degeneration of eye
Degeneration of photoreceptors
EIF4E	AUTS19, CAP-binding, CBP, EG668879, EIF4E1, EIF4EL1, Eif4e-ps, EIF4F, eukaryotic translation initiation factor 4E, If4e	eukaryotic translation initiation factor 4E
EPM2AIP1	A930003G21Rik, EPM2A interacting protein 1, mKIAA0766	EPM2A interacting protein 1
GUCA1A	AC112683.4, C6orf131, CD-GCAP, COD3, CORD14, GC-A, GCAP, GCAP-1, GCAP-I, guanylate cyclase activator 1A, guanylate cyclase activator 1a (retina), GUCA, GUCA1, LOC102723903, mGCAP1	guanylate cyclase activator 1A
H3-3A/H3-3B		H3-3A/H3-3B
KL	alpha-kl, alpha KLOTHO, HFTC3, KLA, KLOTHO, α-kl, α KLOTHO	klotho
MAPT	ALZ50, AW045860, DDPAC, FTDP-17, MAPT 0N4R, MAPT 1N4R, MAPT 2N4R, MAPTL, microtubule-associated protein tau, MSTD, Mtapt, MTBT1, MTBT2, PHF-tau, PPND, PPP1R103, pTau, RNPTAU, TAU, Tau-1, Tau 3r, TAU4R, TAU-FACTOR, Tau-PHF6	microtubule associated protein tau
MSI1	m-Msi-1, Msi1h, Musahi1, MUSASHI 1, musashi RNA-binding protein 1	musashi RNA binding protein 1
NPC1	A430089E03Rik, Cdig2, D18Ertd139e, D18Ertd723e, lcsd, nmf164, NPC, NPC intracellular cholesterol transporter 1, POGZ, SLC65A1, SLC66A1, spm	NPC intracellular cholesterol transporter 1
PDE6D	JBTS22, PDED, Pde delta, Pde δ, phosphodiesterase 6D, phosphodiesterase 6D, cGMP-specific, rod, delta, phosphodiesterase 6D, cGMP-specific, rod, δ, PrBPdelta, PrBP/delta, PrBP/δ	phosphodiesterase 6D
Retinal degeneration
TGFB1	Beta Ig-h3, CED, DPD1, IBDIMDE, LAP, TGFB, TGFbeta, TGF-beta1, TGF-β, TGF-β1, tgf-β(1), transforming beta-1 growth factor, transforming growth factor beta 1, transforming growth factor, beta 1, transforming growth factor-β 1, Transforming growth factor-β(1), transforming growth factor, β 1, transforming β-1 growth factor, β Ig-h3	transforming growth factor beta 1
TNF	AT-TNF, DIF, LOC103694380, RATTNF, TMTNF, TNF-a, TNF-alpha, Tnfsf1a, TNFSF2, TNF-α, TNLG1F, tumor necrosis factor, Tumor Necrosis Factor α, tumor necrosis factor, α, tumour necrosis factor, tumour Necrosis Factor Alpha, tumour necrosis factor, alpha, tumour Necrosis Factor α, tumour necrosis factor, α	tumor necrosis factor
TREM2	DSP-7, PLOSL2, Trem2a, Trem2b, Trem2c, Trem2-Mia, Trem2-Mib, triggering receptor expressed on myeloid cells 2	triggering receptor expressed on myeloid cells 2

## Sheet: Table S7 (c)_Figure 6a
Table S7 (c): List of all protein names abbreviated in Figure 6a with their function.
Symbol	Synonym(s)	Entrez Gene Name
AIPL1	A930007I01Rik, AIPL2, aryl hydrocarbon receptor-interacting protein-like 1, LCA4	aryl hydrocarbon receptor interacting protein like 1
ATP1B2	AMOG, ATPase, Na+/K+ transporting, beta 2 polypeptide, ATPase Na+/K+ transporting subunit beta 2, ATPase Na+/K+ transporting subunit β 2, ATPase, Na+/K+ transporting, β 2 polypeptide, ATPB2, ATPB2S, Na,K-ATPase β subunit 2, RATATPB2S	ATPase Na+/K+ transporting subunit beta 2
BSG	5A11, 5F7, BASIGIN, basigin (Ok blood group), basignin, BASIN, CD147, CE9, EMMPRIN, EMPRIN, HAb18G, HAb18G/CD147, HT-7, OK, Ox47R, TCSF	basigin (Ok blood group)
CP	AB073614, CERP, ceruloplasmin, CP-2, D3Ertd555e, Ferroxidase, FOX	ceruloplasmin
CROCC	ciliary rootlet coiled-coil, rootletin, CROCC1, LOC230872, ROLT, ROOTLETIN, TAX1BP2	ciliary rootlet coiled-coil, rootletin
Degeneration of photoreceptors in retina
DNM1L	6330417M19Rik, DLP1, Dnml1, DNMLP1, DRP1, DVLP, DYMPLE, dynamin 1-like, Dynamin-related protein 1, EMPF, EMPF1, HDYNIV, OPA5, python	dynamin 1 like
GET3	1810048H22Rik, ArsA, ARSA1, ARSA-I, ASNA1, ASNA-I, CMD2H, guided entry of tail-anchored proteins factor 3, ATPase, TRC40	guided entry of tail-anchored proteins factor 3, ATPase
GFAP	ALXDRD, glial fibrillary acidic, glial fibrillary acidic protein, GLIAL FILAMENT protein (50 KDA), M25937	glial fibrillary acidic protein
GNB1	AA409223, beta subunit SIGNAL TRANSDUCING PROTEINS GS/GI, C77571, G beta1, G protein subunit beta 1, G protein subunit β 1, G protein β 1, GTP-Binding Regulatory Protein, Beta1 Subunit, GUANINE NUCLEOTIDE binding protein beta1, guanine nucleotide binding protein (G protein), beta 1, guanine nucleotide binding protein (G protein), β 1, HG2A, MDS, MRD42, Transducin beta chain 1, Transducin β chain …	G protein subunit beta 1
MAPT	ALZ50, AW045860, DDPAC, FTDP-17, MAPT 0N4R, MAPT 1N4R, MAPT 2N4R, MAPTL, microtubule-associated protein tau, MSTD, Mtapt, MTBT1, MTBT2, PHF-tau, PPND, PPP1R103, pTau, RNPTAU, TAU, Tau-1, Tau 3r, TAU4R, TAU-FACTOR, Tau-PHF6	microtubule associated protein tau
NCAM1	Apha-1 NCAM, CD56, E-NCAM, MSK39, N-CAM, NCAM-C, neural cell adhesion molecule 1	neural cell adhesion molecule 1
Neurodegeneration
Neurodegeneration of sensory neurons
OAT	GACR, HOGA, OATASE, OKT, ornithine aminotransferase, Ornithine-oxo-acid aminotransferase, Ornithine Transaminase, rhg, rOAT	ornithine aminotransferase
Quantity of photoreceptors
Quantity of sensory neurons
RBP3	D10S64, D10S65, D10S66, IRBP, RBPI, retinol binding protein 3, retinol binding protein 3, interstitial, RP66	retinol binding protein 3
Retinal degeneration
RHO	CSNBAD1, Noerg1, OPN2, Ops, Rhodopsin, RP4	rhodopsin
RLBP1	3110056M11Rik, CRALBP, retinaldehyde binding protein 1	retinaldehyde binding protein 1
SLC1A3	AI504299, B430115D02Rik, EA6, EAAT1, GLAST, GLAST-1, GLU-T, GluT-1, Gmt1, MGluT1, solute carrier family 1 (glial high affinity glutamate transporter), member 3, solute carrier family 1 member 3	solute carrier family 1 member 3

## Sheet: Table S7 (d)_Figure 6b
Table S7(d): List of all protein names abbreviated in Figure 6b with their function.
Symbol	Synonym(s)	Entrez Gene Name
APP	AAA, Abetapp, ABPP, AD1, Adap, Ag, alpha-sAPP, amyloid beta precursor protein, amyloid-beta-protein, Amyloidogenic glycoprotein, Amyloid precursor, amyloid β (A4) precursor, Amyloid β A4 precursor, amyloid β A4 precursor protein, amyloid β precursor, amyloid β precursor protein, amyloid-β-protein, amyloid β-protein precursor, APPI, appican, APP isoform 1, beta amyloid precursor, betaApp, CTFgamma…	amyloid beta precursor protein
ATP6V1B2	ATP6B1B2, ATP6B2, Atpase H+ Transporting Lysosomal Isoform 2, ATPase, H+ transporting, lysosomal V1 subunit B2, ATPase H+ transporting V1 subunit B2, DOOD, HO57, LOC105379313, Vacuolar H+ATPase B2, VATB, V-ATPASE B2, V-ATPase V1-B2, Vma2, VPP3, ZLS2	ATPase H+ transporting V1 subunit B2
BDNF	ANON2, Brain derived neurotrophic factor, BULN2, OCD1, tBDNF	brain derived neurotrophic factor
CASP3	A830040C14Rik, AC-3, Caspase-3, CASPASE-3 p20, CC3, CPP-32, CPP32B, CPP32-beta, CPP32-β, Ice-like cysteine protease, Lice, mldy, SCA-1, YAMA	caspase 3
CNTF	CILIARY NEUROTROPHIC FACTOR, HCNTF	ciliary neurotrophic factor
CRYAA/LOC102724652		CRYAA/LOC102724652
CRYBA1	BA3/A1, BA3A1C, beta-A3, CCZS, Cryb, CRYB1, crystallin beta A1, crystallin, beta A1, crystallin β A1, crystallin, β A1, Crystallin β A3, CTRCT10, β-A3	crystallin beta A1
CRYBA2	crystallin beta A2, crystallin, beta A2, crystallin β A2, crystallin, β A2, CTRCT42, E130107M19Rik	crystallin beta A2
CRYBA4	crystallin beta A4, crystallin, beta A4, crystallin β A4, crystallin, β A4, CTRCT23, CYRBA4, MCOPCT4, β a4 crystallin	crystallin beta A4
CRYBB1	3110006K12Rik, BB1CRY, beta B1 CRYSTALLIN, CATCN3, CRYB1, CRYB11, crystallin beta B1, crystallin, beta B1, crystallin β B1, crystallin, β B1, CTRCT17, β B1 CRYSTALLIN	crystallin beta B1
CRYBB2	beta B2-crystallin, CCA2, CRYB2, CRYB2A, crystallin beta B2, crystallin, beta B2, crystallin β B2, crystallin, β B2, CTRCT3, D22S665, LOC100042920, β B2-crystallin	crystallin beta B2
CRYBB3	beta B3 CRYSTALLIN, CATCN2, CRYB3, crystallin beta B3, crystallin β B3, crystallin, beta B3, crystallin, β B3, CTRCT22, β B3 CRYSTALLIN	crystallin beta B3
CRYGS	CRYG8, crystallin gamma S, crystallin, gamma S, crystallin γ S, crystallin, γ S, CTRCT20, LOC681467, Opj, rncat	crystallin gamma S
CX3CL1	AB030188, ABCD-3, C3Xkine, CX3C, CX3CL, C-X3-C motif chemokine ligand 1, CXC3, CXC3C, CXC3 CHEMOKINE precursor, D8Bwg0439e, FK, FKN, fractalkine, neurotactin, NTN, NTT, SCYD1	C-X3-C motif chemokine ligand 1
CX3CR1	CCRL1, CMKBLR1, CMKBRL1, CMKDR1, C-X3-C motif chemokine receptor 1, Fractalkine receptor, GPR13, GPRV28, mCX3CR1, RBS11, V28	C-X3-C motif chemokine receptor 1
Degeneration of eye
Degeneration of photoreceptors
Disease of retina
DPYSL2	CRMP-2, DHPRP2, dihydropyrimidinase-like 2, DRP-2, Musunc33, N2A3, TOAD-64, Tuc-2a, ULIP-2	dihydropyrimidinase like 2
EIF4E	AUTS19, CAP-binding, CBP, EG668879, EIF4E1, EIF4EL1, Eif4e-ps, EIF4F, eukaryotic translation initiation factor 4E, If4e	eukaryotic translation initiation factor 4E
EPM2AIP1	A930003G21Rik, EPM2A interacting protein 1, mKIAA0766	EPM2A interacting protein 1
FABP5	C-FABP, DA11, E-FABP, Fabpe, Fabp epithelial, fatty acid binding protein 5, fatty acid binding protein 5, epidermal, KFABP, Klbp, mal1, PA-FABP	fatty acid binding protein 5
GNB4	6720453A21RIK, CMTD1F, Gb4, GBB4, G(beta)4, G protein beta 4, G protein subunit beta 4, G protein subunit β 4, G protein β 4, guanine nucleotide binding protein (G protein), beta 4, guanine nucleotide binding protein (G protein), β 4, G(β)4, HG2B, LOC103691541, LOC107986157	G protein subunit beta 4
GRN	acrogranin, CLN11, epithelin, GEP, GP88, Granulin, granulin precursor, PCDGF, PEPI, PGRN, Proepithelin, Progranulin	granulin precursor
IL6	BSF-2, CDF, FDGI, HGF, HSF, IFNB2, IFN-beta-2, IFN beta 2A, IFN-β-2, IFN β 2A, ILg6, interleukin-6	interleukin 6
KL	alpha-kl, alpha KLOTHO, HFTC3, KLA, KLOTHO, α-kl, α KLOTHO	klotho
MAP1B	A230055D22, DFNA83, FUTSCH, MAP5, Mapb1, microtubule-associated protein 1B, Mtap1b, Mtap-5, PPP1R102, PVNH9	microtubule associated protein 1B
MAPT	ALZ50, AW045860, DDPAC, FTDP-17, MAPT 0N4R, MAPT 1N4R, MAPT 2N4R, MAPTL, microtubule-associated protein tau, MSTD, Mtapt, MTBT1, MTBT2, PHF-tau, PPND, PPP1R103, pTau, RNPTAU, TAU, Tau-1, Tau 3r, TAU4R, TAU-FACTOR, Tau-PHF6	microtubule associated protein tau
Neurodegeneration of sensory neurons
Neuroprotection
NPC1	A430089E03Rik, Cdig2, D18Ertd139e, D18Ertd723e, lcsd, nmf164, NPC, NPC intracellular cholesterol transporter 1, POGZ, SLC65A1, SLC66A1, spm	NPC intracellular cholesterol transporter 1
PTGS2	Cox, COX-2, CYCLO-OXYGENASE 2, GRIPGHS, hCox-2, hnCOX-2, INDUCIBLE CYCLOOXYGENASE, PES-2, PGG/HS, PGHS-2, PGH synthase 2, Pgi2 synthase, Pgs2, Pgsi, PHS-2, PHS II, Prostaglandin endoperoxide synthase 2, TIS10	prostaglandin-endoperoxide synthase 2
RHO	CSNBAD1, Noerg1, OPN2, Ops, Rhodopsin, RP4	rhodopsin
SFPQ	1110004P21RIK, 2810416M14Rik, 5730453G22RIK, 9030402K04Rik, D4Ertd314e, Gm12940, LOC100504686, LOC100506168, LOC252855, Myoblast Antigen 24.1D5, POMP100, PPP1R140, PSF, Ptb associated splicing factor, REP1, splicing factor proline and glutamine rich, splicing factor proline/glutamine rich (polypyrimidine tract binding protein associated)	splicing factor proline and glutamine rich
STAT3	1110034C02Rik, acute-phase response factor, ADMIO, ADMIO1, APRF, HIES, MGC16063, signal transducer and activator of transcription 3, Stat3 alpha isoform, Stat3 beta isoform, Stat3 delta, Stat3 α isoform, Stat3 β isoform, Stat3 δ	signal transducer and activator of transcription 3
TGFB1	Beta Ig-h3, CED, DPD1, IBDIMDE, LAP, TGFB, TGFbeta, TGF-beta1, TGF-β, TGF-β1, tgf-β(1), transforming beta-1 growth factor, transforming growth factor beta 1, transforming growth factor, beta 1, transforming growth factor-β 1, Transforming growth factor-β(1), transforming growth factor, β 1, transforming β-1 growth factor, β Ig-h3	transforming growth factor beta 1
TGFBR2	1110020H15Rik, AAT3, DNIIR, FAA3, LDS1B, LDS2, LDS2B, MFS2, RIIC, RIIDN, TAAD2, TbetaR-II, TBR-II, TBRLL, TGFbeta1R2, TGF-beta 2, Tgf beta2 receptor, TGF-beta receptor 2, TGF-beta receptor type 2, TGF beta receptor type II, TGFbeta-RII, Tgfbr2T, TGFB receptor II, Tgfbrii, TGFR-2, TGFβ1R2, TGF-β 2, TGF-β receptor 2, TGF-β receptor type 2, TGF β receptor type II, Tgf-β RII, Tgf-β type ii receptor, …	transforming growth factor beta receptor 2
TNF	AT-TNF, DIF, LOC103694380, RATTNF, TMTNF, TNF-a, TNF-alpha, Tnfsf1a, TNFSF2, TNF-α, TNLG1F, tumor necrosis factor, Tumor Necrosis Factor α, tumor necrosis factor, α, tumour necrosis factor, tumour Necrosis Factor Alpha, tumour necrosis factor, alpha, tumour Necrosis Factor α, tumour necrosis factor, α	tumor necrosis factor
TREM2	DSP-7, PLOSL2, Trem2a, Trem2b, Trem2c, Trem2-Mia, Trem2-Mib, triggering receptor expressed on myeloid cells 2	triggering receptor expressed on myeloid cells 2

## Sheet: Table S7(e)_Figure 6c
Table S7 (e): List of all protein names abbreviated in Figure 6c with their function.
Symbol	Synonym(s)	Entrez Gene Name
ABCA4	ABC10, ABCR, ARMD2, ATP binding cassette subfamily A member 4, ATP-binding cassette, sub-family A member 4, CORD3, D430003I15Rik, FFM, RMP, RP19, STGD, STGD1	ATP binding cassette subfamily A member 4
AIPL1	A930007I01Rik, AIPL2, aryl hydrocarbon receptor-interacting protein-like 1, LCA4	aryl hydrocarbon receptor interacting protein like 1
ATXN7	A430107N12RIK, ADCAII, ATAXIN-7, OPCA3, RGD1562692, SCA7, SGF73	ataxin 7
CA1	CAB, CA-I, Car1, Carbonic Anhydrase, Carbonic anhydrase 1, HEL-S-11, LOC679649	carbonic anhydrase 1
CA2	CAC, CA-II, CAR2, Carbonic anhydrase 2, Carbonic anhydrase II, carbonic anhydrase isozyme II, HEL-76, HEL-S-282, Ltw-5, Lvtw-5	carbonic anhydrase 2
CDH23	4930542A03Rik, AHL, ahl1, bob, bus, Cadherin 23, cadherin-related 23, cadherin related 23 (otocadherin), CDHR23, LOC103694885, mdfw, nmf112, nmf181, nmf252, Otocadherin, PITA5, sals, USH1D	cadherin related 23
CDK3	cyclin dependent kinase 3	cyclin dependent kinase 3
Cellular degradation
CRB1	7530426H14Rik, A930008G09Rik, CRB1-A, CRB1-A2, CRB1-B, CRB1-C, crumbs cell polarity complex component 1, crumbs family member 1, photoreceptor morphogenesis associated, LCA8, RP12	crumbs cell polarity complex component 1
CRX	cone-rod homeobox, CORD2, CRD, Crx1, LCA7, OTX3	cone-rod homeobox
Cytotoxicity of neurons
Degeneration of eye
Disassembly of microtubules
ESRRB	DFNB35, ERR2, ERRb, Err beta, Err β, ESRL2, estrogen related receptor, beta, estrogen-related receptor beta, estrogen related receptor, β, estrogen-related receptor β, Estrrb, LOC108351278, LOC108351279, NR3B2	estrogen related receptor beta
EYS	bA166P24.2, bA307F22.3, bA74E24.1, C6orf178, C6orf179, C6orf180, dJ1018A4.2, dJ22I17.2, dJ303F19.1, EGFL10, EGFL11, eyes shut homolog, LOC100134271, LOC442228, LOC727945, RP25, SPAM	eyes shut homolog
Formation of retinal cells
Function of retinal cone cells
Function of retinal rods
GTF2IRD1	1700012P16Rik, BEN, CREAM1, ESTM9, general transcription factor II I repeat domain-containing 1, Gtf2il, GTF2I repeat domain containing 1, GTF3, hMusTRD1alpha1, LOC100912262, MUSTRD1, RBAP2, TFII-IRD1, Tg(Alb1-Myc)166.8Sst, WBS, WBSCR11, WBSCR12	GTF2I repeat domain containing 1
IFT140	AI661311, c305C8.4, c380F5.1, gs114, intraflagellar transport 140, LOC100044023, mKIAA0590, MZSDS, RP80, SRTD9, Tce5, WDTC2	intraflagellar transport 140
MYO7A	DFNA11, DFNB2, Hdb, Myo7, myosin VIIA, MYOVIIA, MYU7A, nmf371, NSRD2, polka, sh-1, USH1B	myosin VIIA
NEUROD1	BASIC HELIX-LOOP-HELIX, Beta2/NeuroD, BHF-1, bHLHa3, DKFZP564f093, MODY6, Nd1, NEUROD, NEUROD1 (MODY6), NeuroD/Beta2, neurogenic differentiation 1, neuronal differentiation 1, T2D	neuronal differentiation 1
NR2E3	A930035N01Rik, ESCS, nuclear receptor subfamily 2 group E member 3, nuclear receptor subfamily 2, group E, member 3, PNR, rd7, RP37	nuclear receptor subfamily 2 group E member 3
NR3C1	GCCR, GCR, GCR alpha, GCRST, GCR α, Glucocorticoid receptor, Glucocorticoid receptor α-2, GR, GR-A, Gr alpha, Gr beta, GRL, Grl-1, Gr α, Gr β, nuclear receptor subfamily 3 group C member 1, nuclear receptor subfamily 3, group C, member 1, Type ii corticosteroid receptor	nuclear receptor subfamily 3 group C member 1
OTX2	CPHD6, E130306E05Rik, LOC100911492, MCOPS5, orthodenticle homeobox 2	orthodenticle homeobox 2
PCDH15	av, BB078305, CDHR15, DFNB23, Gm9815, LOC100910991, LOC687745, NEWGENE 1590969, nmf19, Protocadherin 15, protocadherin related 15, roda, USH1F	protocadherin related 15
PDE6H	A930033D18Rik, ACHM6, Pde6g, PDEgamma, phosphodiesterase 6H, phosphodiesterase 6H, cGMP-specific, cone, gamma, phosphodiesterase 6H, cGMP-specific, cone, γ, RCD3	phosphodiesterase 6H
PRPH2	AOFMD, AVMD, CACD2, DS, MDBS1, Nmf193, Peripherin2, peripherin/RDS, PRPH, Rd-2, RDS, RP7, RSRDS, TSPAN22	peripherin 2
RAX	7530406A22Rik, E130303K03Rik, ey-1, MCOP3, MCOPS16, RAX1, retina and anterior neural fold homeobox, RX	retina and anterior neural fold homeobox
Response of photoreceptors
RHO	CSNBAD1, Noerg1, OPN2, Ops, Rhodopsin, RP4	rhodopsin
RLBP1	3110056M11Rik, CRALBP, retinaldehyde binding protein 1	retinaldehyde binding protein 1
RPGR	COD1, CORDX1, CRD, mRpgr, orf15, PCDX, Rd9, retinitis pigmentosa GTPase regulator, RP15, RP3, Rp3h, XLRP3	retinitis pigmentosa GTPase regulator
RS1	retinoschisin 1, retinoschisis (X-linked, juvenile) 1 (human), RS, RS1H, tmgc1, XLRS1	retinoschisin 1
Scotopic a-wave response
Scotopic b-wave response of retina
Survival of sensory neurons
USH2A	A930011D15Rik, A930037M10Rik, dJ1111A8.1, Gm676, Gm983, LOC102554234, Mush2a, RGD1560269, RP39, US2, USH2, USHER, USHERIN, Ushrn	usherin
VEGFA	Gd-vegf, L-VEGF, MVCD1, vascular endothelial growth factor A, VEGF, VEGF111, Vegf-3, VPF	vascular endothelial growth factor A
