# Supplementary material for: Retina-Targeted 17β-Estradiol by the DHED Prodrug Rescues Visual Function and Actuates Neuroprotective Protein Networks After Optic Nerve Crush in a Rat Model of Surgical Menopause
Source: Int J Mol Sci. 2025 Feb 21;26(5):1846. doi: 10.3390/ijms26051846 (PMC11899211; doi:10.3390/ijms26051846)
Supplement: Supplementary file 1 [file ijms-26-01846-s001.zip › ijms-3422508_TableS6.xlsx]

## Sheet: Table S6 (a)
Table S6 (a): Canonical pathways generated by IPA® are based on the submitted DEPs comparing the retinas of the OVX + ONC + DHED and OVX + ONC + Vehicle animals.
© 2000-2023 QIAGEN. All rights reserved.
Ingenuity Canonical Pathways	-log(p-value)	Ratio	z-score	Molecules
Glutaminergic Receptor Signaling Pathway (Enhanced)	2.19	0.0323	-3.162	CAMK2B,CAMK2D,GLS,GLUD1,GNAI2,GNAO1,NAPB,PDIA3,PRKAR2A,SLC1A3
Serotonin Receptor Signaling	0.977	0.0206	-3	CAMK2B,CAMK2D,GNAI2,GNAO1,GNB1,GNB4,MAPT,PDIA3,PRKAR2A
Estrogen Receptor Signaling	2.88	0.0338	-2.828	ATP5F1A,CTBP2,GNAI2,GNAO1,GNB1,GNB4,HSP90AB1,HSP90B1,NDUFS1,NDUFV2,PDIA3,PRKAR2A,THRAP3
Orexin Signaling Pathway	2.08	0.0354	-2.828	ATP6V0A1,ATP6V1A,ATP6V1B2,CAMK2B,GNB1,GNB4,PDIA3,PRKAR2A
Cachexia Signaling Pathway	1.27	0.0248	-2.828	HSP90AB1,HSP90B1,HSPA4,HSPA5,HSPA9,PRKAR2A,PSMA4,PSMD1
G-Protein Coupled Receptor Signaling	0	0.012	-2.828	CAMK2B,CAMK2D,GNAI2,GNAO1,GNB1,GNB4,PRKAR2A,RHO
Immunogenic Cell Death Signaling Pathway	4.3	0.0921	-2.646	CALR,HSP90AB1,HSP90B1,HSPA4,HSPA5,HSPA9,PDIA3
Adrenergic Receptor Signaling Pathway (Enhanced)	2.11	0.0393	-2.646	ATP6V0A1,ATP6V1A,ATP6V1B2,GNAI2,GNAO1,PDIA3,PRKAR2A
Opioid Signaling Pathway	1.63	0.0293	-2.646	AP2B1,CAMK2B,CAMK2D,GNAI2,GNAO1,GNB1,GNB4,PRKAR2A
Coronavirus Replication Pathway	4.92	0.146	-2.449	HNRNPA1,TUBA1A,TUBA1C,TUBA4A,TUBB1,TUBB2A
SNARE Signaling Pathway	2.25	0.0472	-2.449	CAMK2B,CAMK2D,NAPB,PRKAR2A,STXBP1,SYT1
Necroptosis Signaling Pathway	2.08	0.0435	-2.449	CAMK2B,CAMK2D,DNM1L,GLUD1,SLC25A4,VDAC1
MicroRNA Biogenesis Signaling Pathway	1.59	0.0339	-2.449	Fus,HNRNPA1,HNRNPA2B1,HSP90AB1,HSP90B1,KHSRP
Acetylcholine Receptor Signaling Pathway	1.52	0.0326	-2.449	CAMK2B,CAMK2D,GNAI2,GNAO1,PDIA3,PRKAR2A
Insulin Secretion Signaling Pathway	0.937	0.023	-2.449	CAMK2B,CAMK2D,NAPB,PDHA1,PDIA3,PRKAR2A
Neutrophil Extracellular Trap Signaling Pathway	0.568	0.0175	-2.449	ATP5F1A,NDUFS1,NDUFV2,PDIA3,SLC25A4,VDAC1
GABAergic Receptor Signaling Pathway (Enhanced)	4.25	0.0667	-2.333	ABAT,ALDH5A1,GLS,GLUD1,GNAI2,GNAO1,GNB1,GNB4,PRKAR2A
Synaptogenesis Signaling Pathway	2.2	0.0324	-2.333	AP2B1,CAMK2B,CAMK2D,MAP1B,MAPT,NAP1L4,NAPB,PRKAR2A,STXBP1,SYT1
S100 Family Signaling Pathway	0.286	0.013	-2.333	ANXA2,ATP5F1A,BSG,CAMK2B,CAMK2D,PDIA3,PRKAR2A,RHO,S100B
Unfolded protein response	3.08	0.069	-2.236	CALR,HSP90B1,HSPA4,HSPA5,HSPA9,VCP
G Beta Gamma Signaling	2.26	0.0476	-2.236	DNM2,GNAI2,GNAO1,GNB1,GNB4,PRKAR2A
GNRH Signaling	1.5	0.0323	-2.236	CAMK2B,CAMK2D,GNAI2,GNB1,GNB4,PRKAR2A
NOD1/2 Signaling Pathway	1.4	0.034	-2.236	HSP90AB1,HSP90B1,HSPA4,HSPA5,HSPA9
Thrombin Signaling	1.7	0.0326	-2	CAMK2B,CAMK2D,GNAI2,GNAO1,GNB1,GNB4,PDIA3
G Protein Signaling Mediated by Tubby	1.67	0.0482	-2	GNAI2,GNAO1,GNB1,GNB4
D-myo-inositol (1,4,5,6)-Tetrakisphosphate Biosynthesis	1.63	0.0347	-2	ATP1A1,PDXP,PPP1R1A,PPP1R7,PPP2CA,PPP2CB
D-myo-inositol (3,4,5,6)-tetrakisphosphate Biosynthesis	1.63	0.0347	-2	ATP1A1,PDXP,PPP1R1A,PPP1R7,PPP2CA,PPP2CB
Reelin Signaling in Neurons	1.54	0.037	-2	CAMK2B,CAMK2D,MAP1B,MAPT,PAFAH1B2
3-phosphoinositide Degradation	1.52	0.0326	-2	ATP1A1,PDXP,PPP1R1A,PPP1R7,PPP2CA,PPP2CB
D-myo-inositol-5-phosphate Metabolism	1.48	0.0319	-2	ATP1A1,PDXP,PPP1R1A,PPP1R7,PPP2CA,PPP2CB
Neuropathic Pain Signaling in Dorsal Horn Neurons	1.46	0.0412	-2	CAMK2B,CAMK2D,PDIA3,PRKAR2A
3-phosphoinositide Biosynthesis	1.39	0.0303	-2	ATP1A1,PDXP,PPP1R1A,PPP1R7,PPP2CA,PPP2CB
Superpathway of Inositol Phosphate Compounds	1.18	0.0268	-2	ATP1A1,PDXP,PPP1R1A,PPP1R7,PPP2CA,PPP2CB
Dilated Cardiomyopathy Signaling Pathway	0.979	0.0284	-2	CAMK2B,CAMK2D,LMNA,PRKAR2A
Oxytocin in Brain Signaling Pathway	0.697	0.022	-2	GNAI2,GNAO1,GNB1,GNB4
CTLA4 Signaling in Cytotoxic T Lymphocytes	0.686	0.0217	-2	AP1B1,AP2B1,PPP2CA,PPP2CB
Ephrin Receptor Signaling	0.603	0.02	-2	GNAI2,GNAO1,GNB1,GNB4
Neurovascular Coupling Signaling Pathway	0.562	0.0191	-2	MAPT,PRKAR2A,PTGR2,SLC1A3
Neuroinflammation Signaling Pathway	0.529	0.0175	-2	CALB2,GLS,MAPT,S100B,SLC1A3
Xenobiotic Metabolism CAR Signaling Pathway	2.4	0.0446	-1.89	ALDH1A3,ALDH5A1,GSTM2,HSP90AB1,HSP90B1,PPP2CA,PPP2CB
Cardiac Hypertrophy Signaling (Enhanced)	0.506	0.0158	-1.89	CAMK2B,CAMK2D,GNAI2,GNB1,GNB4,HSPB1,PDIA3,PRKAR2A
Protein Kinase A Signaling	2	0.0287	-1.667	CAMK2B,CAMK2D,GNAI2,GNB1,GNB4,PDIA3,PPP1R7,PPP2CA,PRKAR2A,RHO,YWHAG
Synaptic Long Term Potentiation	2.26	0.0476	-1.633	CAMK2B,CAMK2D,PDIA3,PPP1R1A,PPP1R7,PRKAR2A
Role of NFAT in Cardiac Hypertrophy	1.7	0.0326	-1.633	CAMK2B,CAMK2D,GNAI2,GNB1,GNB4,PDIA3,PRKAR2A
Oxytocin Signaling Pathway	0.931	0.0229	-1.633	GNAI2,GNAO1,GNB1,GNB4,HSPB1,PRKAR2A
CREB Signaling in Neurons	0.524	0.0158	-1.633	CAMK2B,CAMK2D,GNAI2,GNAO1,GNB1,GNB4,PDIA3,PRKAR2A,RHO
Chaperone Mediated Autophagy Signaling Pathway	5.92	0.0619	-1.604	ATP6V0A1,ATP6V1A,ATP6V1B2,GFAP,HK2,HSP90AB1,HSP90B1,HSPA4,HSPA5,HSPA9,IDH1,MAPT,PSMA4,STIP1
Endocannabinoid Neuronal Synapse Pathway	1.99	0.0417	-1.342	GNAI2,GNAO1,GNB1,GNB4,PDIA3,PRKAR2A
CDK5 Signaling	1.85	0.0446	-1.342	MAPT,PPP1R7,PPP2CA,PPP2CB,PRKAR2A
cAMP-mediated signaling	0.767	0.0216	-1.342	CAMK2B,CAMK2D,GNAI2,GNAO1,PRKAR2A
Chronic Myeloid Leukemia Signaling	0.607	0.0189	-1.342	CTBP2,HNRNPA1,HSP90AB1,HSP90B1,PDIA3
RAR Activation	1.57	0.0257	-1.265	ALDH1A3,CAMK2B,CAMK2D,CRABP1,CSNK2B,FABP5,GNB1,PRKAR2A,RBP3,RHO
Sertoli Cell-Sertoli Cell Junction Signaling	1.53	0.03	-1.134	CTNNA2,SPTBN2,TUBA1A,TUBA1C,TUBA4A,TUBB1,TUBB2A
P2Y Purigenic Receptor Signaling Pathway	1.63	0.0391	-1	GNAI2,GNB1,GNB4,PDIA3,PRKAR2A
Autophagy	0.562	0.0191	-1	PPP2CA,PPP2CB,PRKAR2A,SLC3A2
Melatonin Signaling	3.65	0.0882	-0.816	CAMK2B,CAMK2D,GNAI2,GNAO1,PDIA3,PRKAR2A
Dopamine-DARPP32 Feedback in cAMP Signaling	1.61	0.0343	-0.816	GNAI2,PDIA3,PPP1R7,PPP2CA,PPP2CB,PRKAR2A
PI3K/AKT Signaling	1.43	0.0311	-0.816	CDC37,HSP90AB1,HSP90B1,PPP2CA,PPP2CB,YWHAG
BAG2 Signaling Pathway	4.16	0.0875	-0.447	ANXA2,HSPA4,HSPA5,HSPA9,MAPT,PSMA4,PSMD1
p70S6K Signaling	2.17	0.0455	-0.447	GNAI2,MAPT,PDIA3,PPP2CA,PPP2CB,YWHAG
Cardiac Hypertrophy Signaling	1.4	0.0281	-0.447	GNAI2,GNAO1,GNB1,GNB4,HSPB1,PDIA3,PRKAR2A
Synaptic Long Term Depression	1.05	0.0269	-0.447	GNAI2,GNAO1,PDIA3,PPP2CA,PPP2CB
HIF1α Signaling	1.93	0.0363	-0.378	CAMK2B,CAMK2D,HK1,HK2,HSPA4,HSPA5,HSPA9
Xenobiotic Metabolism PXR Signaling Pathway	4.46	0.0633	0	ALDH1A3,ALDH5A1,CAMK2B,CAMK2D,GSTM2,HSP90AB1,HSP90B1,PPM1A,PPP1R7,PRKAR2A
Mitochondrial Dysfunction	4.16	0.0433	0	ACO2,ATP1A1,ATP1B2,ATP5F1A,CAMK2B,CAMK2D,DNM1L,GSTM2,MAPT,NDUFS1,NDUFV2,PDHA1,PRKAR2A,VDAC1
Inhibition of ARE-Mediated mRNA Degradation Pathway	1.88	0.0395	0	PPP2CA,PPP2CB,PRKAR2A,PSMA4,PSMD1,YWHAG
PPARα/RXRα Activation	1.57	0.0335	0	CAND1,GPD1,HSP90AB1,HSP90B1,PDIA3,PRKAR2A
Telomerase Signaling	1.39	0.0392	0	HSP90AB1,HSP90B1,PPP2CA,PPP2CB
WNT/β-catenin Signaling	0.781	0.0238	0	CSNK2B,GNAO1,PPP2CA,PPP2CB
Cardiac β-adrenergic Signaling	3.39	0.0514	0.447	GNAI2,GNAO1,GNB1,GNB4,PPP1R1A,PPP1R7,PPP2CA,PPP2CB,PRKAR2A
Xenobiotic Metabolism AHR Signaling Pathway	2.74	0.0725	0.447	ALDH1A3,ALDH5A1,GSTM2,HSP90AB1,HSP90B1
eNOS Signaling	2.58	0.0479	0.447	DNM2,HSP90AB1,HSP90B1,HSPA4,HSPA5,HSPA9,PRKAR2A
Sertoli Cell Germ Cell Junction Signaling Pathway (Enhanced)	0.805	0.0223	0.447	CAMK2B,CTNNA2,PPP2CA,PPP2CB,PRKAR2A
Sirtuin Signaling Pathway	4.24	0.0468	0.707	ATP5F1A,G6PD,GLS,GLUD1,NDRG1,NDUFS1,NDUFV2,PDHA1,SLC25A4,TUBA1A,TUBA1C,TUBA4A,VDAC1
AMPK Signaling	3.05	0.0424	0.816	GNAI2,GNAO1,GNB1,GNB4,PFKP,PPM1A,PPM1B,PPP2CA,PPP2CB,PRKAR2A
CLEAR Signaling Pathway	0.849	0.0217	0.816	ATP6V0A1,ATP6V1A,ATP6V1B2,PPP2CA,PPP2CB,YWHAG
Breast Cancer Regulation by Stathmin1	1.94	0.0253	0.832	CAMK2B,CAMK2D,GNB1,GNB4,PPP1R7,PPP2CA,PPP2CB,PRKAR2A,RHO,TUBA1A,TUBA1C,TUBA4A,TUBB1,TUBB2A
Epithelial Adherens Junction Signaling	0.87	0.0258	1	CTNNA2,PPP2CA,PPP2CB,YWHAG
ERK/MAPK Signaling	1.36	0.0299	1.342	HSPB1,PPP1R7,PPP2CA,PPP2CB,PRKAR2A,YWHAG
Semaphorin Neuronal Repulsive Signaling Pathway	1.47	0.0355	2.236	DPYSL3,DPYSL4,DPYSL5,MAPT,PRKAR2A
Role of PKR in Interferon Induction and Antiviral Response	2.44	0.0517	2.449	HSP90AB1,HSP90B1,HSPA4,HSPA5,HSPA9,NPM1
Remodeling of Epithelial Adherens Junctions	9.28	0.169	N/A	CTNNA2,DNM1,DNM1L,DNM2,DNM3,MAPRE3,TUBA1A,TUBA1C,TUBA4A,TUBB1,TUBB2A
Aldosterone Signaling in Epithelial Cells	5.99	0.0745	N/A	CRYAA/LOC102724652,CRYAB,HSP90AB1,HSP90B1,HSPA12A,HSPA4,HSPA4L,HSPA5,HSPA9,HSPB1,HSPD1,PDIA3
Huntington's Disease Signaling	5.65	0.0549	N/A	ATP5F1A,DNM1,DNM1L,DNM2,DNM3,GLS,GNB1,GNB4,HSPA4,HSPA5,HSPA9,NAPB,PACSIN1,PSMA4,PSMD1
Phagosome Maturation	5.47	0.0733	N/A	ATP6V0A1,ATP6V1A,ATP6V1B2,CALR,NAPB,PRDX5,TUBA1A,TUBA1C,TUBA4A,TUBB1,TUBB2A
Arginine Biosynthesis IV	4.7	0.6	N/A	ASS1,GLUD1,OAT
14-3-3-mediated Signaling	4.59	0.0738	N/A	GFAP,MAPT,PDIA3,TUBA1A,TUBA1C,TUBA4A,TUBB1,TUBB2A,YWHAG
Protein Ubiquitination Pathway	4.47	0.0492	N/A	CRYAA/LOC102724652,CRYAB,HSP90AB1,HSP90B1,HSPA12A,HSPA4,HSPA4L,HSPA5,HSPA9,HSPB1,HSPD1,PSMA4,PSMD1
GDP-glucose Biosynthesis	3.8	0.333	N/A	HK1,HK2,PGM3
Glucose and Glucose-1-phosphate Degradation	3.64	0.3	N/A	HK1,HK2,PGM3
GABA Receptor Signaling	3.59	0.0615	N/A	ABAT,ALDH5A1,AP2B1,DNM1,GNAI2,GNAO1,GNB1,GNB4
UDP-N-acetyl-D-galactosamine Biosynthesis II	3.39	0.25	N/A	HK1,HK2,PGM3
4-aminobutyrate Degradation I	3.32	0.667	N/A	ABAT,ALDH5A1
Superpathway of Citrulline Metabolism	3.18	0.214	N/A	ASS1,GLS,OAT
Glutamate Degradation III (via 4-aminobutyrate)	2.81	0.4	N/A	ABAT,ALDH5A1
Endoplasmic Reticulum Stress Pathway	2.71	0.15	N/A	CALR,HSP90B1,HSPA5
Trehalose Degradation II (Trehalase)	2.63	0.333	N/A	HK1,HK2
Glycolysis I	2.59	0.136	N/A	ALDOC,ENO1,PFKP
Gap Junction Signaling	2.55	0.0426	N/A	GNAI2,PDIA3,PRKAR2A,TUBA1A,TUBA1C,TUBA4A,TUBB1,TUBB2A
Apelin Muscle Signaling Pathway	2.53	0.0851	N/A	GNAI2,GNAO1,GNB1,GNB4
Clathrin-mediated Endocytosis Signaling	2.4	0.0402	N/A	AMPH,AP1B1,AP2B1,CSNK2B,DNM1,DNM1L,DNM2,DNM3
Citrulline Biosynthesis	2.37	0.25	N/A	GLS,OAT
Androgen Signaling	2.32	0.0429	N/A	CALR,GNAI2,GNAO1,GNB1,GNB4,HSPA4,PRKAR2A
Germ Cell-Sertoli Cell Junction Signaling	2.29	0.0424	N/A	CTNNA2,GSN,TUBA1A,TUBA1C,TUBA4A,TUBB1,TUBB2A
Xenobiotic Metabolism Signaling	2.27	0.0353	N/A	ALDH1A3,ALDH5A1,CAMK2B,CAMK2D,GSTM2,HSP90AB1,HSP90B1,PPP2CA,PPP2CB
Iron homeostasis signaling pathway	2.26	0.0476	N/A	ACO2,ATP6V0A1,ATP6V1A,ATP6V1B2,CP,HSPA9
Lipid Antigen Presentation by CD1	2.24	0.103	N/A	AP2B1,CALR,PDIA3
Axonal Guidance Signaling	2.18	0.028	N/A	DPYSL5,GNAI2,GNAO1,GNB1,GNB4,PDIA3,PRKAR2A,RTN4,TUBA1A,TUBA1C,TUBA4A,TUBB1,TUBB2A
IL-1 Signaling	2.14	0.0526	N/A	GNAI2,GNAO1,GNB1,GNB4,PRKAR2A
Purine Nucleotides De Novo Biosynthesis II	2.09	0.182	N/A	IMPDH1,PFAS
Mitotic Roles of Polo-Like Kinase	2.08	0.0635	N/A	HSP90AB1,HSP90B1,PPP2CA,PPP2CB
Aryl Hydrocarbon Receptor Signaling	2.03	0.0426	N/A	ALDH1A3,ALDH5A1,GSTM2,HSP90AB1,HSP90B1,HSPB1
Glutamate Receptor Signaling	2.03	0.0615	N/A	GLS,GNB1,GNB4,SLC1A3
α-Adrenergic Signaling	1.96	0.0476	N/A	GNAI2,GNAO1,GNB1,GNB4,PRKAR2A
Ephrin B Signaling	1.88	0.0556	N/A	GNAI2,GNAO1,GNB1,GNB4
Telomere Extension by Telomerase	1.82	0.133	N/A	HNRNPA1,HNRNPA2B1
NRF2-mediated Oxidative Stress Response	1.79	0.034	N/A	AKR7A2,ERP29,GSTM2,HSP90AB1,HSP90B1,STIP1,VCP
Dopamine Receptor Signaling	1.78	0.0519	N/A	PPP1R7,PPP2CA,PPP2CB,PRKAR2A
RAN Signaling	1.77	0.125	N/A	IPO5,RANBP1
D-myo-inositol (1,4,5)-trisphosphate Degradation	1.77	0.125	N/A	BPNT1,IMPA1
Glucocorticoid Receptor Signaling	1.77	0.0255	N/A	ATP5F1A,HSP90AB1,HSP90B1,HSPA4,HSPA5,HSPA9,KRT12,KRT17,KRT19,KRT5,NDUFS1,NDUFV2
PFKFB4 Signaling Pathway	1.71	0.0667	N/A	HK1,HK2,PRKAR2A
Gαs Signaling	1.69	0.0407	N/A	GNAI2,GNAO1,GNB1,GNB4,PRKAR2A
Endocannabinoid Developing Neuron Pathway	1.66	0.04	N/A	GNAI2,GNAO1,GNB1,GNB4,PRKAR2A
Amyloid Processing	1.66	0.0638	N/A	CSNK2B,MAPT,PRKAR2A
HIPPO signaling	1.66	0.0476	N/A	PPP1R7,PPP2CA,PPP2CB,YWHAG
Methylglyoxal Degradation III	1.62	0.105	N/A	AKR7A2,PTGR2
β-alanine Degradation I	1.6	0.5	N/A	ABAT
Glycerol-3-phosphate Shuttle	1.6	0.5	N/A	GPD1
Formaldehyde Oxidation II (Glutathione-dependent)	1.6	0.5	N/A	ADH5
Glutamine Degradation I	1.6	0.5	N/A	GLS
Glutamate Biosynthesis II	1.6	0.5	N/A	GLUD1
Glutamate Degradation X	1.6	0.5	N/A	GLUD1
Phototransduction Pathway	1.57	0.0588	N/A	GNB1,PRKAR2A,RHO
Spliceosomal Cycle	1.55	0.0577	N/A	DDX39B,SF3B3,SNRNP200
Superpathway of D-myo-inositol (1,4,5)-trisphosphate Metabolism	1.5	0.0909	N/A	BPNT1,IMPA1
Gαi Signaling	1.49	0.036	N/A	GNAI2,GNAO1,GNB1,GNB4,PRKAR2A
The Visual Cycle	1.47	0.087	N/A	RBP3,RLBP1
Glutathione-mediated Detoxification	1.47	0.087	N/A	GSTM2,LANCL1
Gluconeogenesis I	1.47	0.087	N/A	ALDOC,ENO1
NADH Repair	1.42	0.333	N/A	NAXE
Methylglyoxal Degradation I	1.42	0.333	N/A	HAGH
5-aminoimidazole Ribonucleotide Biosynthesis I	1.42	0.333	N/A	PFAS
Semaphorin Signaling in Neurons	1.39	0.05	N/A	DPYSL3,DPYSL4,DPYSL5
IGF-1 Signaling	1.37	0.0388	N/A	CSNK2B,IGFBP7,PRKAR2A,YWHAG
Relaxin Signaling	1.36	0.0331	N/A	GNAI2,GNAO1,GNB1,GNB4,PRKAR2A
Circadian Rhythm Signaling	1.36	0.0276	N/A	CAMK2B,CAMK2D,GNAI2,GNB1,GNB4,PDIA3,PRKAR2A
Proline Biosynthesis II (from Arginine)	1.3	0.25	N/A	OAT
Pentose Phosphate Pathway (Oxidative Branch)	1.3	0.25	N/A	G6PD
PRPP Biosynthesis I	1.3	0.25	N/A	PRPS1
Glutathione Redox Reactions II	1.3	0.25	N/A	PDIA3
Arginine Degradation I (Arginase Pathway)	1.3	0.25	N/A	OAT
Trans, trans-farnesyl Diphosphate Biosynthesis	1.3	0.25	N/A	FDPS
Ethanol Degradation II	1.28	0.069	N/A	ADH5,ALDH1A3
Granzyme A Signaling	1.24	0.0435	N/A	LMNB1,NDUFS1,NDUFV2
Noradrenaline and Adrenaline Degradation	1.23	0.0645	N/A	ADH5,ALDH1A3
CCR5 Signaling in Macrophages	1.23	0.0348	N/A	GNAI2,GNAO1,GNB1,GNB4
GPCR-Mediated Integration of Enteroendocrine Signaling Exemplified by an L Cell	1.23	0.0429	N/A	GNAI2,PDIA3,PRKAR2A
Urea Cycle	1.21	0.2	N/A	ASS1
Glycerol Degradation I	1.21	0.2	N/A	GPD1
Acetyl-CoA Biosynthesis I (Pyruvate Dehydrogenase Complex)	1.21	0.2	N/A	PDHA1
Glycine Cleavage Complex	1.21	0.2	N/A	GCSH
Myo-inositol Biosynthesis	1.21	0.2	N/A	IMPA1
Citrulline-Nitric Oxide Cycle	1.21	0.2	N/A	ASS1
Virus Entry via Endocytic Pathways	1.21	0.0342	N/A	AP1B1,AP2B1,DNM1,DNM2
Chemokine Signaling	1.17	0.0405	N/A	CAMK2B,CAMK2D,GNAI2
Antigen Presentation Pathway	1.16	0.0588	N/A	CALR,PDIA3
Role of Lipids/Lipid Rafts in the Pathogenesis of Influenza	1.13	0.167	N/A	FDPS
Arginine Degradation VI (Arginase 2 Pathway)	1.13	0.167	N/A	OAT
UDP-N-acetyl-D-glucosamine Biosynthesis II	1.13	0.167	N/A	PGM3
CCR3 Signaling in Eosinophils	1.12	0.0317	N/A	GNAI2,GNAO1,GNB1,GNB4
Cell Cycle Regulation by BTG Family Proteins	1.1	0.0541	N/A	PPP2CA,PPP2CB
Apelin Adipocyte Signaling Pathway	1.09	0.0375	N/A	GNAI2,GSTM2,PRKAR2A
Sperm Motility	1.09	0.0253	N/A	GNAI2,GNAO1,GNB1,GNB4,PDIA3,PRKAR2A
fMLP Signaling in Neutrophils	1.09	0.031	N/A	GNAI2,GNAO1,GNB1,GNB4
Sucrose Degradation V (Mammalian)	1.07	0.143	N/A	ALDOC
BEX2 Signaling Pathway	1.06	0.0366	N/A	LGALS1,PPP2CA,PPP2CB
Apelin Endothelial Signaling Pathway	1.02	0.0294	N/A	GNAI2,GNAO1,GNB1,GNB4
Role of NFAT in Regulation of the Immune Response	0.987	0.0256	N/A	GNAI2,GNAO1,GNB1,GNB4,IPO5
Pentose Phosphate Pathway	0.964	0.111	N/A	G6PD
Signaling by Rho Family GTPases	0.948	0.0232	N/A	GFAP,GNAI2,GNAO1,GNB1,GNB4,SEPTIN7
Serotonin Degradation	0.922	0.0426	N/A	ADH5,ALDH1A3
Glycogen Degradation II	0.921	0.1	N/A	PGM3
Bile Acid Biosynthesis, Neutral Pathway	0.882	0.0909	N/A	SCP2
Sumoylation Pathway	0.854	0.0294	N/A	CTBP2,SAE1,UBA2
FAT10 Signaling Pathway	0.851	0.0385	N/A	PSMA4,PSMD1
Leukotriene Biosynthesis	0.847	0.0833	N/A	LTA4H
Glycogen Degradation III	0.847	0.0833	N/A	PGM3
Role of MAPK Signaling in Promoting the Pathogenesis of Influenza	0.81	0.028	N/A	ATP6V0A1,ATP6V1A,ATP6V1B2
CXCR4 Signaling	0.807	0.0244	N/A	GNAI2,GNAO1,GNB1,GNB4
Gαq Signaling	0.794	0.0241	N/A	GNAI2,GNAO1,GNB1,GNB4
Oxidative Phosphorylation	0.793	0.0275	N/A	ATP5F1A,NDUFS1,NDUFV2
Role of CHK Proteins in Cell Cycle Checkpoint Control	0.787	0.0351	N/A	PPP2CA,PPP2CB
Urate Biosynthesis/Inosine 5'-phosphate Degradation	0.786	0.0714	N/A	IMPDH1
GPCR-Mediated Nutrient Sensing in Enteroendocrine Cells	0.785	0.0273	N/A	GNAI2,PDIA3,PRKAR2A
PXR/RXR Activation	0.776	0.0345	N/A	GSTM2,PRKAR2A
Nitric Oxide Signaling in the Cardiovascular System	0.769	0.0268	N/A	HSP90AB1,HSP90B1,PRKAR2A
Tight Junction Signaling	0.768	0.0235	N/A	NAPB,PPP2CA,PPP2CB,PRKAR2A
Polyamine Regulation in Colon Cancer	0.764	0.0339	N/A	CSNK2B,SLC3A2
Histamine Degradation	0.758	0.0667	N/A	ALDH1A3
Granzyme B Signaling	0.733	0.0625	N/A	LMNB1
Molecular Mechanisms of Cancer	0.726	0.0184	N/A	CAMK2B,CAMK2D,CTNNA2,GNAI2,GNAO1,GNB1,GNB4,PRKAR2A
Methionine Degradation I (to Homocysteine)	0.709	0.0588	N/A	AHCYL2
Superpathway of Geranylgeranyldiphosphate Biosynthesis I (via Mevalonate)	0.709	0.0588	N/A	FDPS
Glioma Signaling	0.701	0.0248	N/A	CAMK2B,CAMK2D,IDH1
Ferroptosis Signaling Pathway	0.694	0.0246	N/A	H2BC17,HSPB1,SLC3A2
Fatty Acid α-oxidation	0.687	0.0556	N/A	ALDH1A3
GM-CSF Signaling	0.671	0.0294	N/A	CAMK2B,CAMK2D
Purine Nucleotides Degradation II (Aerobic)	0.666	0.0526	N/A	IMPDH1
Putrescine Degradation III	0.666	0.0526	N/A	ALDH1A3
Cysteine Biosynthesis III (mammalia)	0.666	0.0526	N/A	AHCYL2
TEC Kinase Signaling	0.664	0.0213	N/A	GNAI2,GNAO1,GNB1,GNB4
Colorectal Cancer Metastasis Signaling	0.659	0.0198	N/A	GNAI2,GNAO1,GNB1,GNB4,PRKAR2A
Glutathione Redox Reactions I	0.647	0.05	N/A	GSTM2
Valine Degradation I	0.647	0.05	N/A	ABAT
Leptin Signaling in Obesity	0.634	0.0278	N/A	PDIA3,PRKAR2A
TCA Cycle II (Eukaryotic)	0.628	0.0476	N/A	ACO2
Role of JAK family kinases in IL-6-type Cytokine Signaling	0.625	0.0274	N/A	HSP90AB1,HSP90B1
Hypoxia Signaling in the Cardiovascular System	0.625	0.0274	N/A	HSP90AB1,HSP90B1
Antiproliferative Role of Somatostatin Receptor 2	0.617	0.027	N/A	GNB1,GNB4
Crosstalk between Dendritic Cells and Natural Killer Cells	0.617	0.027	N/A	CAMK2B,CAMK2D
Th17 Activation Pathway	0.617	0.027	N/A	HSP90AB1,HSP90B1
Ethanol Degradation IV	0.611	0.0455	N/A	ALDH1A3
Tryptophan Degradation X (Mammalian, via Tryptamine)	0.594	0.0435	N/A	ALDH1A3
PI3K Signaling in B Lymphocytes	0.587	0.0216	N/A	CAMK2B,CAMK2D,PDIA3
Calcium Signaling	0.58	0.0195	N/A	CALR,CAMK2B,CAMK2D,PRKAR2A
Endocannabinoid Cancer Inhibition Pathway	0.575	0.0213	N/A	GNAI2,GNAO1,PRKAR2A
IL-8 Signaling	0.575	0.0194	N/A	GNAI2,GNAO1,GNB1,GNB4
Factors Promoting Cardiogenesis in Vertebrates	0.57	0.0211	N/A	CAMK2B,CAMK2D,PDIA3
Pyroptosis Signaling Pathway	0.569	0.025	N/A	DHX9,PRKAR2A
RHOGDI Signaling	0.557	0.019	N/A	GNAI2,GNAO1,GNB1,GNB4
Macrophage Classical Activation Signaling Pathway	0.553	0.0207	N/A	ACO2,NDUFS1,PDHA1
Corticotropin Releasing Hormone Signaling	0.553	0.0207	N/A	GNAI2,GNAO1,PRKAR2A
Dopamine Degradation	0.549	0.0385	N/A	ALDH1A3
Cyclins and Cell Cycle Regulation	0.547	0.0241	N/A	PPP2CA,PPP2CB
LPS/IL-1 Mediated Inhibition of RXR Function	0.536	0.0186	N/A	ALDH1A3,ALDH5A1,FABP5,GSTM2
CDP-diacylglycerol Biosynthesis I	0.535	0.037	N/A	GPD1
Superpathway of Cholesterol Biosynthesis	0.522	0.0357	N/A	FDPS
Role of p14/p19ARF in Tumor Suppression	0.522	0.0357	N/A	NPM1
Ceramide Signaling	0.512	0.0227	N/A	PPP2CA,PPP2CB
Phosphatidylglycerol Biosynthesis II (Non-plastidic)	0.509	0.0345	N/A	GPD1
Microautophagy Signaling Pathway	0.508	0.0195	N/A	DNM1L,PSMA4,PSMD1
Superpathway of Methionine Degradation	0.497	0.0333	N/A	AHCYL2
Sonic Hedgehog Signaling	0.497	0.0333	N/A	PRKAR2A
Apelin Cardiomyocyte Signaling Pathway	0.474	0.0213	N/A	GNAI2,PDIA3
Death Receptor Signaling	0.468	0.0211	N/A	HSPB1,LMNA
Retinoate Biosynthesis I	0.463	0.0303	N/A	ALDH1A3
Acetone Degradation I (to Methylglyoxal)	0.463	0.0303	N/A	PTGR2
Acute Phase Response Signaling	0.462	0.0183	N/A	CP,CRABP1,RBP3
Fatty Acid β-oxidation I	0.453	0.0294	N/A	SCP2
ATM Signaling	0.451	0.0204	N/A	PPP2CA,PPP2CB
Neuroprotective Role of THOP1 in Alzheimer's Disease	0.451	0.0204	N/A	MAPT,PRKAR2A
PPAR Signaling	0.44	0.02	N/A	HSP90AB1,HSP90B1
Oxidative Ethanol Degradation III	0.433	0.0278	N/A	ALDH1A3
Regulation of eIF4 and p70S6K Signaling	0.428	0.0174	N/A	PPP2CA,PPP2CB,RPSA
Pyrimidine Ribonucleotides Interconversion	0.415	0.0263	N/A	DHX9
tRNA Charging	0.406	0.0256	N/A	AARS1
Coronavirus Pathogenesis Pathway	0.405	0.0169	N/A	ATP6V1A,NPM1,RPSA
p38 MAPK Signaling	0.399	0.0185	N/A	HSPB1,MAPT
Triacylglycerol Degradation	0.398	0.025	N/A	AARS1
Natural Killer Cell Signaling	0.397	0.0167	N/A	HSPA4,HSPA5,HSPA9
Systemic Lupus Erythematosus Signaling	0.397	0.0167	N/A	HNRNPA2B1,HNRNPC,SNRNP200
Prostate Cancer Signaling	0.394	0.0183	N/A	HSP90AB1,HSP90B1
Production of Nitric Oxide and Reactive Oxygen Species in Macrophages	0.394	0.0166	N/A	PPP1R7,PPP2CA,PPP2CB
Endothelin-1 Signaling	0.39	0.0165	N/A	GNAI2,GNAO1,PDIA3
Mechanisms of Viral Exit from Host Cells	0.389	0.0244	N/A	LMNB1
Pyrimidine Ribonucleotides De Novo Biosynthesis	0.389	0.0244	N/A	DHX9
Apelin Pancreas Signaling Pathway	0.381	0.0238	N/A	PRKAR2A
Sphingosine-1-phosphate Signaling	0.375	0.0177	N/A	GNAI2,PDIA3
Retinoic acid Mediated Apoptosis Signaling	0.374	0.0233	N/A	CRABP1
Neuregulin Signaling	0.371	0.0175	N/A	HSP90AB1,HSP90B1
ICOS-ICOSL Signaling in T Helper Cells	0.371	0.0175	N/A	CAMK2B,CAMK2D
TR/RXR Activation	0.35	0.0168	N/A	ENO1,PFKP
SAPK/JNK Signaling	0.35	0.0168	N/A	GNB1,GNB4
Role of Tissue Factor in Cancer	0.346	0.0154	N/A	PDXP,PPP2CA,PPP2CB
Role of PI3K/AKT Signaling in the Pathogenesis of Influenza	0.338	0.0208	N/A	GNAI2
MYC Mediated Apoptosis Signaling	0.332	0.0204	N/A	PRKAR2A
IL-6 Signaling	0.329	0.0161	N/A	CSNK2B,HSPB1
mTOR Signaling	0.327	0.0149	N/A	PPP2CA,PPP2CB,RPSA
Cell Cycle: G2/M DNA Damage Checkpoint Regulation	0.326	0.02	N/A	YWHAG
White Adipose Tissue Browning Pathway	0.311	0.0155	N/A	CTBP2,PRKAR2A
CSDE1 Signaling Pathway	0.308	0.0189	N/A	HNRNPC
EIF2 Signaling	0.301	0.0143	N/A	HNRNPA1,HSPA5,RPSA
Insulin Receptor Signaling	0.3	0.0152	N/A	PPP1R7,PRKAR2A
EGF Signaling	0.297	0.0182	N/A	CSNK2B
Cellular Effects of Sildenafil (Viagra)	0.29	0.0148	N/A	PDIA3,PRKAR2A
Systemic Lupus Erythematosus in T Cell Signaling Pathway	0.285	0.0139	N/A	GNAI2,PPP2CA,PPP2CB
Role of Macrophages, Fibroblasts and Endothelial Cells in Rheumatoid Arthritis	0.282	0.0135	N/A	CAMK2B,CAMK2D,GNAO1,PDIA3
Endometrial Cancer Signaling	0.276	0.0169	N/A	CTNNA2
NAD Signaling Pathway	0.274	0.0143	N/A	H2BC17,HSPD1
Heparan Sulfate Biosynthesis (Late Stages)	0.271	0.0167	N/A	AARS1
Stearate Biosynthesis I (Animals)	0.271	0.0167	N/A	PTGR2
IL-2 Signaling	0.271	0.0167	N/A	CSNK2B
IL-17 Signaling	0.267	0.0141	N/A	HSP90AB1,HSP90B1
Phospholipases	0.266	0.0164	N/A	PDIA3
Eicosanoid Signaling	0.257	0.0159	N/A	LTA4H
Induction of Apoptosis by HIV1	0.253	0.0156	N/A	SLC25A4
WNT/Ca+ pathway	0.253	0.0156	N/A	PDIA3
IL-33 Signaling Pathway	0.247	0.0134	N/A	H2BC17,PRKAR2A
Heparan Sulfate Biosynthesis	0.24	0.0149	N/A	AARS1
Netrin Signaling	0.228	0.0143	N/A	PRKAR2A
ERK5 Signaling	0.217	0.0137	N/A	YWHAG
Caveolar-mediated Endocytosis Signaling	0.213	0.0135	N/A	DNM2
Wound Healing Signaling Pathway	0	0.00467	N/A	KRT17
Role of Osteoclasts in Rheumatoid Arthritis Signaling Pathway	0	0.00725	N/A	CTNNA2,GSN
Leukocyte Extravasation Signaling	0	0.0114	N/A	CTNNA2,GNAI2
Amyotrophic Lateral Sclerosis Signaling	0	0.00901	N/A	NEFL
Actin Cytoskeleton Signaling	0	0.00441	N/A	GSN
Myelination Signaling Pathway	0	0.00958	N/A	LMNB1,NDRG1,PRKAR2A
ABRA Signaling Pathway	0	0.0115	N/A	GSN
DHCR24 Signaling Pathway	0	0.00806	N/A	MAPT
ISGylation Signaling Pathway	0	0.0119	N/A	RTN4
Hepatic Cholestasis	0	0.00599	N/A	PRKAR2A
Regulation of Actin-based Motility by Rho	0	0.00926	N/A	GSN
Dendritic Cell Maturation	0	0.00568	N/A	PDIA3
Renin-Angiotensin Signaling	0	0.0084	N/A	PRKAR2A
Human Embryonic Stem Cell Pluripotency	0	0.0105	N/A	HSP90AB1,HSP90B1
Melanocyte Development and Pigmentation Signaling	0	0.0104	N/A	PRKAR2A
Type I Diabetes Mellitus Signaling	0	0.00847	N/A	HSPD1
Acute Myeloid Leukemia Signaling	0	0.0111	N/A	IDH1
ILK Signaling	0	0.0106	N/A	PPP2CA,PPP2CB
FAK Signaling	0	0.00162	N/A	RHO
Hereditary Breast Cancer Signaling	0	0.00719	N/A	NPM1
RHOA Signaling	0	0.00847	N/A	SEPTIN7
Role of Osteoblasts, Osteoclasts and Chondrocytes in Rheumatoid Arthritis	0	0.00478	N/A	GSN
Phospholipase C Signaling	0	0.0073	N/A	GNB1,GNB4
Ovarian Cancer Signaling	0	0.00676	N/A	PRKAR2A
RANK Signaling in Osteoclasts	0	0.0114	N/A	GSN
Glioblastoma Multiforme Signaling	0	0.0061	N/A	PDIA3
PKCθ Signaling in T Lymphocytes	0	0.012	N/A	CAMK2B,CAMK2D
Antioxidant Action of Vitamin C	0	0.00971	N/A	PDIA3
Agranulocyte Adhesion and Diapedesis	0	0.00621	N/A	GNAI2
Granulocyte Adhesion and Diapedesis	0	0.00685	N/A	GNAI2
UVA-Induced MAPK Signaling	0	0.0105	N/A	PDIA3
Adipogenesis pathway	0	0.00741	N/A	CTBP2
PTEN Signaling	0	0.00671	N/A	CSNK2B
IL-4 Signaling	0	0.00546	N/A	GNAI2
B Cell Receptor Signaling	0	0.011	N/A	CAMK2B,CAMK2D
Integrin Signaling	0	0.00498	N/A	GSN
Apoptosis Signaling	0	0.01	N/A	LMNA
NF-κB Signaling	0	0.00562	N/A	CSNK2B
PDGF Signaling	0	0.0118	N/A	CSNK2B
BMP signaling pathway	0	0.0118	N/A	PRKAR2A
Gustation Pathway	0	0.00585	N/A	PRKAR2A
Phagosome Formation	0	0.00321	N/A	AP1B1,RHO
PD-1, PD-L1 cancer immunotherapy pathway	0	0.0104	N/A	CSNK2B
Osteoarthritis Pathway	0	0.00922	N/A	ANXA2,CTNNA2
Adrenomedullin signaling pathway	0	0.0108	N/A	PDIA3,PRKAR2A
NER (Nucleotide Excision Repair, Enhanced Pathway)	0	0.0112	N/A	TCEA1
T Cell Exhaustion Signaling Pathway	0	0.0123	N/A	PPP2CA,PPP2CB
Senescence Pathway	0	0.0107	N/A	PDHA1,PPP2CA,PPP2CB
Hepatic Fibrosis Signaling Pathway	0	0.00495	N/A	GNAI2,PRKAR2A
Xenobiotic Metabolism General Signaling Pathway	0	0.00813	N/A	GSTM2
Kinetochore Metaphase Signaling Pathway	0	0.0098	N/A	PPP1R7
MSP-RON Signaling in Cancer Cells Pathway	0	0.00741	N/A	YWHAG

## Sheet: Table S6 (b)
Table S6 (b): Disease and function pathways generated by IPA® are based on the submitted DEPs comparing the retinas of OVX + ONC + DHED and OVX + ONC + Vehicle.
Category	p-value	Molecules
Neurological Disease	1.96E-06-4.88E-02	A2M,Abca8a,AMPH,Anp32b,ARL3,ASAH1,ATP5MG,ATP5PD,ATP6V1A,C3,CA2,CIRBP,CPLX3,CROCC,CSE1L,CSNK2A1,DBN1,DDX1,GAD1,GUCA1A,H3-3A/H3-3B,HNRNPA2B1,HSPD1,IDH1,KIF1B,LDHB,MECP2,MSI1,Mt1,NDUFS8,NEFL,OPA1,OXR1,PDE6A,PDE6B,PEBP1,PGRMC1,PRDX1,PRDX6,PSAT1,RBP1,SDHA,SLC12A6,SLC2A1,SPTAN1,SPTBN1,SYN2,TPT1,TXN,UQCRC2,VPS35,YWHAE,YWHAZ
Organismal Injury and Abnormalities	1.96E-06-4.88E-02	A2M,Abca8a,AHCY,AMPH,Anp32b,ARL3,ASAH1,ATP5MG,ATP5PD,ATP6V1A,C3,CA2,CIRBP,CPLX3,CROCC,CRYAB,CSE1L,CSNK2A1,DBN1,DDX1,FASN,GAD1,GPHN,GUCA1A,H3-3A/H3-3B,HK2,HNRNPA2B1,HSPB1,HSPD1,IDH1,KIF1B,LDHB,MECP2,MSI1,Mt1,NDUFS8,NEFL,OPA1,OXR1,PDE6A,PDE6B,PEBP1,PGRMC1,PRDX1,PRDX6,PSAT1,RBP1,SDHA,SLC12A6,SLC2A1,SPTAN1,SPTBN1,SYN2,TPT1,TXN,UQCRC2,VPS35,YWHAE,YWHAZ
Skeletal and Muscular Disorders	1.26E-05-2.42E-03	Abca8a,ARL3,ATP5MG,ATP5PD,ATP6V1A,C3,CA2,CIRBP,CSE1L,DBN1,DDX1,H3-3A/H3-3B,KIF1B,LDHB,NEFL,OXR1,PEBP1,PGRMC1,PSAT1,SDHA,SPTBN1,TPT1,TXN,UQCRC2
Psychological Disorders	2.39E-05-4.88E-02	Abca8a,AHCY,AMPH,ARL3,ASAH1,ATP5MG,ATP5PD,ATP6V1A,C3,CA2,CIRBP,CSE1L,DBN1,DDX1,FASN,GAD1,H3-3A/H3-3B,KIF1B,LDHB,MECP2,NDUFS8,NEFL,OPA1,OXR1,PEBP1,PGRMC1,PRDX1,PRDX6,PSAT1,SDHA,SLC2A1,SPTBN1,TPT1,TXN,UQCRC2,VPS35,YWHAZ
Hereditary Disorder	5.5E-05-2.47E-02	Abca8a,ARL3,ASAH1,ATP5MG,ATP5PD,ATP6V1A,C3,CA2,CIRBP,DBN1,DDX1,MECP2,NEFL,OXR1,PGRMC1,PSAT1,SDHA,SLC12A6,SPTBN1,TXN,UQCRC2
Cellular Assembly and Organization	4.58E-04-3.69E-02	CADPS,DNM1,DNM3,DPYSL5,MECP2,MSI1,PPP2CA,PTBP2,RAB3A,SPTAN1,SPTBN1,SYN2
Nervous System Development and Function	4.58E-04-4.88E-02	A2M,Anp32b,AP2A1,C3,CPLX3,CRYAB,CSNK2A1,DBI,DBN1,DNM1,DNM3,DPYSL5,DYNLL1,Fus,GAD1,GNAI2,GPHN,GPM6A,GUCA1A,HNRNPA2B1,HSPB1,HSPD1,INA,KIF1B,MECP2,MSI1,Mt1,NSFL1C,OPA1,PACSIN2,PDE6B,PEBP1,PPP2CA,PTBP2,RAB3A,RBP1,S100B,SLC12A6,SLC2A1,SPTAN1,SPTBN1,SYN2,VPS35,YWHAE
Cellular Movement	9.43E-04-2.47E-02	DNM1,DNM3,GAD1,SPTBN1
Ophthalmic Disease	1.8E-03-4.88E-02	C3,CPLX3,CROCC,CRYAB,CSNK2A1,GPHN,GUCA1A,HSPD1,MSI1,Mt1,PDE6B,RBP1,SLC2A1,TXN
Embryonic Development	1.85E-03-4.88E-02	Anp32b,C3,CPLX3,CRK,CRYAB,CSNK2A1,DBI,DNM3,DYNLL1,GNAI2,GPHN,GPM6A,GUCA1A,HPRT1,HSPD1,INA,MECP2,MSI1,Mt1,PDE6B,PTBP2,RBP1,RPL10,SPTBN1,YWHAE
Organ Development	1.85E-03-4.88E-02	Anp32b,C3,CPLX3,CRYAB,DBI,DYNLL1,GPHN,GPM6A,GUCA1A,HSPD1,INA,MECP2,MSI1,Mt1,PDE6B,RBP1,SPTBN1,YWHAE
Organismal Development	1.85E-03-4.88E-02	Anp32b,C3,CPLX3,CRK,CRYAB,CSNK2A1,DBI,DBN1,DNM3,DYNLL1,GNAI2,GPHN,GPM6A,GUCA1A,HPRT1,HSPD1,INA,KIF1B,MECP2,MSI1,Mt1,PDE6B,PTBP2,RBP1,RPL10,SLC12A6,SLC2A1,SPTBN1,SYN2,VPS35,YWHAE
Tissue Development	1.85E-03-4.88E-02	Anp32b,C3,CPLX3,CRYAB,DBI,DNM3,DYNLL1,GPHN,GPM6A,GUCA1A,HSPD1,INA,MECP2,MSI1,Mt1,PDE6B,PTBP2,RBP1,SPTBN1,YWHAE
Visual System Development and Function	1.85E-03-4.88E-02	C3,CPLX3,CRYAB,GPHN,GPM6A,GUCA1A,HSPD1,MSI1,Mt1,PDE6B,RBP1,SPTBN1
Endocrine System Disorders	2.42E-03-2.42E-03	A2M,C3,HK2,HSPB1,Mt1
Gastrointestinal Disease	2.42E-03-2.42E-03	A2M,C3,HK2,HSPB1,Mt1
Metabolic Disease	2.42E-03-2.47E-02	A2M,AMPH,ASAH1,C3,HK2,HSPB1,Mt1,OPA1,PRDX1,PRDX6,SLC2A1,TXN,VPS35,YWHAZ
Organ Morphology	2.72E-03-4.88E-02	C3,CPLX3,DBN1,GPHN,GUCA1A,HSPD1,KIF1B,MECP2,MSI1,Mt1,PDE6B,RBP1,SLC12A6,SLC2A1,SPTBN1,SYN2,YWHAE
DNA Replication, Recombination, and Repair	2.8E-03-1.24E-02	HSPB1,PDE6B,PRDX1
Cell-To-Cell Signaling and Interaction	3.1E-03-3.69E-02	AP2A1,C3,DPYSL5,Fus,GAD1,GNAI2,HSPB1,HSPD1,MECP2,PACSIN2,PDE6B,PEBP1,RAB3A,SYN2,USP7
Cellular Function and Maintenance	4.1E-03-3.69E-02	C3,DNM1,DNM3,PDE6B,PTBP2,SLC2A1,SPTBN1,SYN2
Cell Death and Survival	5.56E-03-3.02E-02	A2M,C3,CROCC,GUCA1A,MECP2,MSI1,PDE6B
Cellular Compromise	5.56E-03-3.69E-02	ADH5,C3,CROCC,GUCA1A,IDH1,MECP2,MSI1,PDE6B,PPP2CA,VPS35
Tissue Morphology	5.56E-03-3.61E-02	C3,CROCC,DBN1,DPYSL5,GPHN,GPM6A,GUCA1A,MECP2,MSI1,NSFL1C,OPA1,PDE6B,SPTBN1
Inflammatory Response	6.49E-03-4.41E-02	C3,HSPB1,PDE6B,SLC2A1
Free Radical Scavenging	1.16E-02-1.45E-02	DBI,IDH1,PDE6B
Cancer	1.24E-02-4.88E-02	H3-3A/H3-3B,IDH1,PDE6A
Carbohydrate Metabolism	1.24E-02-2.47E-02	FASN,SLC2A1
Cell Morphology	1.24E-02-3.69E-02	DNM3,DPYSL5,MSI1,PTBP2
Developmental Disorder	1.24E-02-3.28E-02	ASAH1,MECP2,NEFL,SLC12A6
Gene Expression	1.24E-02-1.24E-02	MECP2
Hair and Skin Development and Function	1.24E-02-1.24E-02	MECP2
Infectious Diseases	1.24E-02-1.24E-02	PRDX6
Lipid Metabolism	1.24E-02-3.02E-02	ACAT1,ASAH1,FASN,IDH1,MECP2,PPP2CA
Molecular Transport	1.24E-02-3.02E-02	ACAT1,FASN,IDH1,MECP2,SLC2A1
Nucleic Acid Metabolism	1.24E-02-1.24E-02	IDH1,PDE6B
Organismal Survival	1.24E-02-1.24E-02	IDH1
Post-Translational Modification	1.24E-02-4.88E-02	ADH5,PDE6B
Small Molecule Biochemistry	1.24E-02-3.02E-02	ACAT1,ASAH1,FASN,IDH1,MECP2,PDE6B,PPP2CA,SLC2A1
Behavior	2.47E-02-2.47E-02	MECP2
Cellular Development	2.47E-02-3.69E-02	DNM3,PTBP2
Cellular Growth and Proliferation	2.47E-02-3.69E-02	DNM3,PTBP2
Endocrine System Development and Function	2.47E-02-2.47E-02	GAD1
Respiratory System Development and Function	2.47E-02-2.47E-02	MECP2
Nutritional Disease	4.88E-02-4.88E-02	FASN
Protein Degradation	4.88E-02-4.88E-02	PDE6B

## Sheet: Table S6 (c)
Table S6 (c): IPA®-generated protein interaction networks based on the submitted DEPs comparing retinas of the OVX + ONC + DHED and OVX + ONC + Vehicle animals.
ID	Molecules in Network	Score	Focus Molecules	Top Diseases and Functions
1	AARS1,ACO2,ALDH5A1,AP1B1,ATP6V1A,BSG,CADPS,DBNL,EEF1G,ENO1,EPB41L3,Fus,GLS,HK1,HSP90AB1,HSPA4L,MAP6,MAPRE3,MAPT,NAP1L4,NDUFV2,PAFAH1B2,PCP4,PPP2CA,PRDX5,RAB10,SEPTIN7,SV2A,SYT1,TAGLN3,TUBA1C,TUBA4A,TUBB2A,VCP,WDR7	58	35	[Cancer, Neurological Disease, Organismal Injury and Abnormalities]
2	ACTB,AGRN,ANXA2,ARVCF,BAG3,BDNF,CALB2,CALR,CAMK2B,CAMK4,CCT6A,CP,CREB1,CTNNA2,EPB41L2,GPNMB,HNRNPC,HNRNPM,HSPA4,ITPR1,LGALS1,MATR3,MECP2,PLAT,PSMA4,PSMD1,RPS6KB1,RYR2,SGK1,SLC6A11,TSC2,UBQLN2,VAMP8,VIM,YWHAG	18	17	[Cell Morphology, Cellular Assembly and Organization, Cellular Development]
3	ADORA2A,ALDOC,AP2B1,APP,ATP6V0A1,CAMK2A,CAMK2B,CAMK2D,CASP9,CHRNA7,CLTC,CP,CTSD,DDAH1,DLG4,EN1,FABP3,GRIN1,GSK3A,GSK3B,HNRNPA1,HSPD1,LDLRAP1,MAP2,MAPT,NAPB,PDXP,PRKAR2A,PRNP,RBM3,RPS6,SLC40A1,STIP1,TP53,TUBA1A	16	16	[Cell Death and Survival, Neurological Disease, Organismal Injury and Abnormalities]
4	CASP3,CCL2,CLIC4,CRYAA/LOC102724652,CRYAB,CRYBA1,CRYBA2,CRYBA4,CRYBB1,CRYBB2,CRYBB3,CRYGS,CX3CL1,CX3CR1,DPYSL2,EGR1,EPM2AIP1,GNB4,HIF1A,IGF1,IL6,KL,KRT5,MAP1B,MAPK1,MAPT,NPC1,PRKCG,RHO,SFPQ,STAT3,TGFB1,TGFBR2,TNF,VEGFA	16	16	[Embryonic Development, Nervous System Development and Function, Organ Development]
5	ABAT,ADAM10,AIPL1,CD74,CEBPD,CNTF,CRABP1,DCTN2,DPYSL3,DRD2,ESRRB,GAD2,GCSH,GNAT1,GNB1,GNGT1,GRIA1,HK2,IGFBP7,IMPDH1,MEF2C,NCAM1,NRL,PDE6A,PDE6B,PDE6G,PDIA3,RHO,RPGR,S100A6,SLC1A3,SLC6A1,SPTBN2,SYP,TCEA1	16	16	[Hereditary Disorder, Neurological Disease, Organismal Injury and Abnormalities]
6	ADH5,ATP1A2,ATP1A3,ATP1B2,BFSP2,CCL2,CD44,DNM1L,GFAP,GNAI2,GNAO1,GSN,HSP90B1,HSPA5,KIF5B,LIF,LMNA,NEFL,NOS3,OPN3,PINK1,PPP1R1B,PRKCD,RTN4,S100B,SLC1A2,SLC3A2,SNCA,SOX2,TGFB1,TLR2,VAT1L,YWHAE,YWHAZ,ZFYVE27	16	16	[Cell Morphology, Molecular Transport, Neurological Disease]
7	ATP1A1,CASP3,CASP9,CDK5,CDK5R1,CLIC6,CNR1,CYCS,DRD2,FDPS,GNAO1,GNB3,Hmgb1,HNRNPA2B1,HSPA9,HSPB1,HTT,ITPR3,KATNA1,MAP2K4,MAP3K5,MAPK10,MAPT,NOS2,PARK7,PCP2,PDHA1,PPP1R1A,SLC18A3,SPTAN1,STK39,STX1A,STXBP1,TCP1,VDAC1	15	15	[Cell Death and Survival, Neurological Disease, Organismal Injury and Abnormalities]
8	AMPH,AP2A2,ASTN2,BIN1,CAMK2A,CDK5R1,DNM1,DNM2,DNM3,FMR1,GRIA1,MAPT,MTOR,NONO,PACSIN1,PFKP,PSPC1,PTGR2,PUM1,RARA,RPL23,RPS16,RPS6,RPSA,SF3B3,SH3GL1,SH3GL2,SH3GL3,SH3GLB1,SHANK2,SLC24A2,SNAP91,SNRNP200,SYN1,SYNJ1	13	14	[Cell-To-Cell Signaling and Interaction, Cellular Assembly and Organization, Nervous System Development and Function]
9	ABCG1,ALDH1A3,ATP5F1A,ATP6V1B2,B2M,CA2,CCL2,CD300LF,CLIC5,FABP5,GABRA2,GABRB3,GPD1,IDH1,IL1RN,ITGB1,LIF,NDUFS1,NFKB1,NPC1,NR1D1,PPARGC1A,RBP3,RELA,RLBP1,SLC24A2,SLC25A4,SLC2A1,SQSTM1,STAT1,TIMP1,TNF,TREM2,TYROBP,VCAM1	11	12	[Cardiovascular Disease, Inflammatory Response, Organismal Injury and Abnormalities]
10	EIF2B5,HSPA12A	1	1	[Developmental Disorder, Hereditary Disorder, Neurological Disease]
11	IMPG1,IMPG2	1	1	[Developmental Disorder, Hereditary Disorder, Neurological Disease]
12	GRM5,PPP2CB	1	1	[Auditory Disease, Cell-To-Cell Signaling and Interaction, Cellular Function and Maintenance]
13	BSN,CTBP2	1	1	[Cell-To-Cell Signaling and Interaction, Cellular Assembly and Organization, Nervous System Development and Function]
14	CBS/LOC102724560,LANCL1	1	1	[Organ Development, Organismal Injury and Abnormalities, Reproductive System Development and Function]
15	DHX9,ZIC2	1	1	[Connective Tissue Disorders, Developmental Disorder, Gastrointestinal Disease]
16	CDC37,LRRK2	1	1	[Cell Death and Survival, Cell Morphology, Cellular Development]
17	FOXO3,NDRG1	1	1	[Cell Death and Survival, Cellular Development, Organismal Injury and Abnormalities]
