# Supplementary material for: Retina-Targeted 17β-Estradiol by the DHED Prodrug Rescues Visual Function and Actuates Neuroprotective Protein Networks After Optic Nerve Crush in a Rat Model of Surgical Menopause
Source: Int J Mol Sci. 2025 Feb 21;26(5):1846. doi: 10.3390/ijms26051846 (PMC11899211; doi:10.3390/ijms26051846)
Supplement: Supplementary file 1 [file ijms-26-01846-s001.zip › ijms-3422508_TableS5.xlsx]

## Sheet: Table S5
Table S5: List of identified and validated proteins (Scaffold 5.3.3: > 95% and > 99.9% probability by Peptide Prophet and Protein Prophet, respectively, with a minimum of two unique peptides) comparing the retinas of OVX + ONC+ DHED and OVX + ONC + Vehicle, statistical significance was determined by Fisher's exact test with BH correction.
Total regulated proteins	295
Downregulated	43
Upregulated	252
Identified Proteins	Accession Number	Alternate ID	Fisher's Exact Test (p-value): *(p 0.00906)	Fold Change DHED/Vehicle
Ankyrin 2 OS=Rattus norvegicus OX=10116 GN=Ank2 PE=1 SV=1	A0A0G2KBB9	Ank2	0.0001	-33.3333
Protein NDRG1 (Fragment) OS=Rattus norvegicus OX=10116 GN=Ndrg1 PE=1 SV=1	A0A1W2Q609	Ndrg1	0.0001	-33.3333
Catenin alpha 2 OS=Rattus norvegicus OX=10116 GN=Ctnna2 PE=1 SV=3	D4A6H8	Ctnna2	0.0014	-33.3333
Chloride intracellular channel protein 5 OS=Rattus norvegicus OX=10116 GN=Clic5 PE=1 SV=1	Q9EPT8	Clic5	0.0014	-33.3333
Echinoderm microtubule-associated protein-like 2 OS=Rattus norvegicus OX=10116 GN=Eml2 PE=1 SV=1	Q6P6T4	Eml2	0.0061	-33.3333
Glycerol-3-phosphate dehydrogenase [NAD(+)], cytoplasmic OS=Rattus norvegicus OX=10116 GN=Gpd1 PE=1 SV=4	O35077	Gpd1	0.0001	-25
Aldehyde dehydrogenase 1 family, member A3 OS=Rattus norvegicus OX=10116 GN=Aldh1a3 PE=2 SV=1	B2GUU8	Aldh1a3	0.0001	-16.6667
Phosphoacetylglucosamine mutase OS=Rattus norvegicus OX=10116 GN=Pgm3 PE=1 SV=1	B2RYN0	Pgm3	0.0001	-14.2857
ARVCF, delta catenin family member OS=Rattus norvegicus OX=10116 GN=Arvcf PE=1 SV=1	B4F7F3	Arvcf	0.0001	-12.5
Paralemmin 2 OS=Rattus norvegicus OX=10116 GN=Palm2 PE=1 SV=1	A0A096MIZ1	Palm2	0.0042	-5
Plectin 8 OS=Rattus norvegicus OX=10116 PE=2 SV=1	Q6S398		0.0001	-5
Gelsolin OS=Rattus norvegicus OX=10116 GN=Gsn PE=1 SV=1	Q68FP1	Gsn	0.0001	-5
Ankyrin 2 OS=Rattus norvegicus OX=10116 GN=Ank2 PE=1 SV=3	F1LM42	Ank2	0.0001	-3.33333
Spectrin beta chain OS=Rattus norvegicus OX=10116 GN=Sptbn2 PE=1 SV=2	F1MA36	Sptbn2	0.0001	-3.33333
Beta-crystallin A3 OS=Rattus norvegicus OX=10116 GN=Cryba1 PE=1 SV=2	P14881	Cryba1	0.0001	-2.5
Importin 5 OS=Rattus norvegicus OX=10116 GN=Ipo5 PE=1 SV=1	D4A781	Ipo5	0.0001	-2.5
Isoform A1 of Beta-crystallin A3 OS=Rattus norvegicus OX=10116 GN=Cryba1	P14881-2	Cryba1	0.0001	-2.5
Filensin OS=Rattus norvegicus OX=10116 GN=Bfsp1 PE=3 SV=2	F1M8F1	Bfsp1	0.0001	-2.5
Heat shock 27kDa protein 1 OS=Rattus norvegicus OX=10116 GN=Hspb1 PE=1 SV=1	G3V913	Hspb1	0.0001	-2.5
Lengsin OS=Rattus norvegicus OX=10116 GN=Lgsn PE=2 SV=1	Q7TT51	Lgsn	0.0001	-2.5
Alpha-crystallin A chain OS=Rattus norvegicus OX=10116 GN=Cryaa PE=1 SV=1	P24623	Cryaa	0.0001	-2
Isoform 2 of Alpha-crystallin A chain OS=Rattus norvegicus OX=10116 GN=Cryaa	P24623-2	Cryaa	0.0001	-2
Alpha-crystallin B chain OS=Rattus norvegicus OX=10116 GN=Cryab PE=1 SV=1	P23928	Cryab	0.0001	-2
BetaA2-crystallin OS=Rattus norvegicus OX=10116 GN=Cryba2 PE=2 SV=1	Q8CGQ0	Cryba2	0.0001	-2
Beta-crystallin A4 OS=Rattus norvegicus OX=10116 GN=Cryba4 PE=1 SV=2	P56374	Cryba4	0.0001	-2
Beta-crystallin B3 OS=Rattus norvegicus OX=10116 GN=Crybb3 PE=1 SV=5	P02524	Crybb3	0.0001	-2
Gamma-crystallin N OS=Rattus norvegicus OX=10116 GN=Crygn PE=2 SV=3	D3ZEG1	Crygn	0.0002	-2
Lens fiber major intrinsic protein OS=Rattus norvegicus OX=10116 GN=Mip PE=3 SV=1	G3V6E0 (+1)	Mip	0.00036	-2
Phakinin OS=Rattus norvegicus OX=10116 GN=Bfsp2 PE=1 SV=2	D3ZER2	Bfsp2	0.0001	-2
Annexin A2 OS=Rattus norvegicus OX=10116 GN=Anxa2 PE=1 SV=2	Q07936	Anxa2	0.0019	-1.66667
Beta-crystallin B1 OS=Rattus norvegicus OX=10116 GN=Crybb1 PE=1 SV=4	P02523	Crybb1	0.0001	-1.66667
Beta-crystallin B1 OS=Rattus norvegicus OX=10116 GN=Crybb1 PE=3 SV=2	M0R5I4	Crybb1	0.0001	-1.66667
Fatty acid-binding protein 5 OS=Rattus norvegicus OX=10116 GN=Fabp5 PE=1 SV=3	P55053	Fabp5	0.0001	-1.66667
Isoform Long of Annexin A2 OS=Rattus norvegicus OX=10116 GN=Anxa2	Q07936-2	Anxa2	0.0017	-1.66667
Protein NDRG1 OS=Rattus norvegicus OX=10116 GN=Ndrg1 PE=1 SV=1	Q6JE36	Ndrg1	0.0001	-1.66667
Argininosuccinate synthase OS=Rattus norvegicus OX=10116 GN=Ass1 PE=1 SV=1	P09034	Ass1	0.0083	-1.66667
Beta-crystallin B2 OS=Rattus norvegicus OX=10116 GN=Crybb2 PE=1 SV=2	P62697	Crybb2	0.0001	-1.66667
Galectin OS=Rattus norvegicus OX=10116 GN=Grifin PE=1 SV=1	G3V651	Grifin	0.0001	-1.66667
Gamma-crystallin S OS=Rattus norvegicus OX=10116 GN=Crygs PE=3 SV=1	P0C5E9	Crygs	0.0001	-1.66667
Epidermal fatty acid binding protein 5 (Fragment) OS=Rattus norvegicus OX=10116 GN=Fabp5 PE=2 SV=1	Q2XTA4	Fabp5	0.0001	-1.52857
Drebrin-like protein OS=Rattus norvegicus OX=10116 GN=Dbnl PE=1 SV=1	Q9JHL4	Dbnl	0.0085	-1.52857
Galectin-1 OS=Rattus norvegicus OX=10116 GN=Lgals1 PE=1 SV=2	P11762	Lgals1	0.0029	-1.52857
Nucleosome assembly protein 1-like 4 OS=Rattus norvegicus OX=10116 GN=Nap1l4 PE=1 SV=1	A0A0H2UHZ2	Nap1l4	0.0047	-1.52857
Glyceraldehyde-3-phosphate dehydrogenase OS=Rattus norvegicus OX=10116 GN=LOC108351137 PE=3 SV=1	M0R590	LOC108351137	0.0001	1.5
Glyceraldehyde-3-phosphate dehydrogenase OS=Rattus norvegicus OX=10116 PE=1 SV=1	M0R660		0.00025	1.5
Guanine nucleotide-binding protein G(I)/G(S)/G(T) subunit beta-1 OS=Rattus norvegicus OX=10116 GN=Gnb1 PE=1 SV=4	P54311	Gnb1	0.0011	1.5
Tubulin alpha-1A chain OS=Rattus norvegicus OX=10116 GN=Tuba1a PE=1 SV=1	P68370	Tuba1a	0.0001	1.5
Tubulin alpha-1C chain OS=Rattus norvegicus OX=10116 GN=Tuba1c PE=1 SV=1	Q6AYZ1	Tuba1c	0.0049	1.5
Tubulin beta-2A chain OS=Rattus norvegicus OX=10116 GN=Tubb2a PE=1 SV=1	P85108	Tubb2a	0.0064	1.5
Ciliary rootlet coiled-coil, rootletin OS=Rattus norvegicus OX=10116 GN=Crocc PE=1 SV=2	F1M6Q2	Crocc	0.0028	1.6
Enolase 1, (Alpha) OS=Rattus norvegicus OX=10116 GN=Eno1 PE=2 SV=2	Q5BJ93	Eno1	0.0001	1.6
Retinol binding protein 3, interstitial OS=Rattus norvegicus OX=10116 GN=Rbp3 PE=4 SV=1	G3V8Q4	Rbp3	0.0043	1.6
Tubulin alpha-4A chain OS=Rattus norvegicus OX=10116 GN=Tuba4a PE=1 SV=1	Q5XIF6	Tuba4a	0.0001	1.6
V-type proton ATPase subunit B, brain isoform OS=Rattus norvegicus OX=10116 GN=Atp6v1b2 PE=1 SV=1	P62815	Atp6v1b2	0.0072	1.6
14-3-3 protein gamma OS=Rattus norvegicus OX=10116 GN=Ywhag PE=1 SV=2	P61983	Ywhag	0.0084	1.6
Carbonic anhydrase 2 OS=Rattus norvegicus OX=10116 GN=Ca2 PE=1 SV=2	P27139	Ca2	0.00075	1.6
Heat shock protein HSP 90-beta OS=Rattus norvegicus OX=10116 GN=Hsp90ab1 PE=1 SV=4	P34058	Hsp90ab1	0.0056	1.6
Lamin-B1 OS=Rattus norvegicus OX=10116 GN=Lmnb1 PE=1 SV=1	G3V7U4	Lmnb1	0.0026	1.6
ATP synthase subunit alpha OS=Rattus norvegicus OX=10116 GN=Atp5f1a PE=1 SV=1	F1LP05	Atp5f1a	0.0025	1.7
ATP synthase subunit alpha, mitochondrial OS=Rattus norvegicus OX=10116 GN=Atp5f1a PE=1 SV=2	P15999	Atp5f1a	0.00099	1.7
ATPase H+-transporting V1 subunit A OS=Rattus norvegicus OX=10116 GN=Atp6v1a PE=1 SV=1	D4A133	Atp6v1a	0.0011	1.7
Ciliary rootlet coiled-coil, rootletin OS=Rattus norvegicus OX=10116 GN=Crocc PE=1 SV=2	D4AD05	Crocc	0.00027	1.7
Guanine nucleotide-binding protein G(o) subunit alpha OS=Rattus norvegicus OX=10116 GN=Gnao1 PE=1 SV=2	P59215	Gnao1	0.0034	1.7
Isoform 2 of Syntaxin-binding protein 1 OS=Rattus norvegicus OX=10116 GN=Stxbp1	P61765-2	Stxbp1	0.00037	1.7
Neural cell adhesion molecule 1 OS=Rattus norvegicus OX=10116 GN=Ncam1 PE=1 SV=1	A0A0G2K0M8	Ncam1	0.0073	1.7
Sodium/potassium-transporting ATPase subunit alpha-1 OS=Rattus norvegicus OX=10116 GN=Atp1a1 PE=1 SV=1	P06685	Atp1a1	0.005	1.7
Syntaxin-binding protein 1 OS=Rattus norvegicus OX=10116 GN=Stxbp1 PE=1 SV=1	P61765	Stxbp1	0.0006	1.7
Triosephosphate isomerase OS=Rattus norvegicus OX=10116 GN=LOC500959 PE=2 SV=1	Q6SA19	LOC500959	0.0015	1.7
Histone H2B OS=Rattus norvegicus OX=10116 GN=Hist1h2bo PE=3 SV=1	D3ZNH4	Hist1h2bo	0.0052	1.8
Isoform Alpha-2 of Guanine nucleotide-binding protein G(o) subunit alpha OS=Rattus norvegicus OX=10116 GN=Gnao1	P59215-2	Gnao1	0.0049	1.8
Vesicle associated membrane protein 2B OS=Rattus norvegicus OX=10116 GN=vamp2 PE=2 SV=1	Q9WUW2	vamp2	0.0089	1.8
Matrin-3 OS=Rattus norvegicus OX=10116 GN=Matr3 PE=1 SV=1	A0A0G2JSR7	Matr3	0.0011	1.8
Retinaldehyde binding protein 1 (Predicted), isoform CRA_a OS=Rattus norvegicus OX=10116 GN=Rlbp1 PE=4 SV=1	D3Z956	Rlbp1	0.00021	1.8
Transitional endoplasmic reticulum ATPase OS=Rattus norvegicus OX=10116 GN=Vcp PE=1 SV=3	P46462	Vcp	0.0011	1.8
Erythrocyte membrane protein band 4.1-like 2 OS=Rattus norvegicus OX=10116 GN=Epb41l2 PE=1 SV=3	D3ZDT1	Epb41l2	0.0001	1.9
Far upstream element-binding protein 2 OS=Rattus norvegicus OX=10116 GN=Khsrp PE=1 SV=1	A0A0G2K2B3	Khsrp	0.0019	1.9
Heat shock 70 kDa protein 4 OS=Rattus norvegicus OX=10116 GN=Hspa4 PE=1 SV=1	F1LRV4	Hspa4	0.0032	1.9
Heterogeneous nuclear ribonucleoprotein H OS=Rattus norvegicus OX=10116 GN=Hnrnph1 PE=1 SV=1	A0A0G2JTG7	Hnrnph1	0.0065	1.9
Heterogeneous nuclear ribonucleoproteins A2/B1 OS=Rattus norvegicus OX=10116 GN=Hnrnpa2b1 PE=1 SV=1	F1LNF1	Hnrnpa2b1	0.00058	1.9
High mobility group box 1 OS=Rattus norvegicus OX=10116 GN=Hmgb1 PE=2 SV=1	B4F758	Hmgb1	0.0024	1.9
Inosine-5'-monophosphate dehydrogenase 1 OS=Rattus norvegicus OX=10116 GN=Impdh1 PE=3 SV=1	D3ZLZ7	Impdh1	0.00076	1.9
Inosine-5'-monophosphate dehydrogenase OS=Rattus norvegicus OX=10116 GN=Impdh1 PE=3 SV=1	A0A0A0MXZ8	Impdh1	0.00071	1.9
Uncharacterized protein OS=Rattus norvegicus OX=10116 PE=1 SV=1	A0A0G2K099		0.0015	1.9
Calreticulin OS=Rattus norvegicus OX=10116 GN=Calr PE=1 SV=1	P18418	Calr	0.0046	1.9
Endoplasmic reticulum chaperone BiP OS=Rattus norvegicus OX=10116 GN=Hspa5 PE=1 SV=1	P06761	Hspa5	0.0046	1.9
AP complex subunit beta OS=Rattus norvegicus OX=10116 GN=Ap1b1 PE=1 SV=1	A0A0G2K2V2	Ap1b1	0.0029	2
AP-1 complex subunit beta-1 OS=Rattus norvegicus OX=10116 GN=Ap1b1 PE=1 SV=1	P52303	Ap1b1	0.0049	2
Erythrocyte membrane protein band 4.1-like 2 OS=Rattus norvegicus OX=10116 GN=Epb41l2 PE=1 SV=3	D3ZAY7	Epb41l2	0.0001	2
Isoform 2 of C-terminal-binding protein 2 OS=Rattus norvegicus OX=10116 GN=Ctbp2	Q9EQH5-2	Ctbp2	0.0099	2
Neural cell adhesion molecule 1 OS=Rattus norvegicus OX=10116 GN=Ncam1 PE=1 SV=1	P13596	Ncam1	0.0001	2
Nucleophosmin OS=Rattus norvegicus OX=10116 GN=Npm1 PE=1 SV=1	P13084	Npm1	0.0065	2
Aconitate hydratase, mitochondrial OS=Rattus norvegicus OX=10116 GN=Aco2 PE=1 SV=2	Q9ER34	Aco2	0.0014	2
Beta-soluble NSF attachment protein OS=Rattus norvegicus OX=10116 GN=Napb PE=1 SV=1	P85969	Napb	0.0059	2
Cullin-associated NEDD8-dissociated protein 1 OS=Rattus norvegicus OX=10116 GN=Cand1 PE=1 SV=1	P97536	Cand1	0.0085	2
Dihydropyrimidinase-related protein 3 OS=Rattus norvegicus OX=10116 GN=Dpysl3 PE=1 SV=2	Q62952	Dpysl3	0.0015	2.1
Glutathione S-transferase Yb-3 OS=Rattus norvegicus OX=10116 GN=Gstm3 PE=1 SV=2	P08009	Gstm3	0.0088	2.1
Isoform 2 of Dihydropyrimidinase-related protein 3 OS=Rattus norvegicus OX=10116 GN=Dpysl3	Q62952-2	Dpysl3	0.0015	2.1
Isoform B23.2 of Nucleophosmin OS=Rattus norvegicus OX=10116 GN=Npm1	P13084-2	Npm1	0.003	2.1
Isoform Cytoplasmic+peroxisomal of Peroxiredoxin-5, mitochondrial OS=Rattus norvegicus OX=10116 GN=Prdx5	Q9R063-2	Prdx5	0.0071	2.1
Peroxiredoxin-5, mitochondrial OS=Rattus norvegicus OX=10116 GN=Prdx5 PE=1 SV=1	Q9R063	Prdx5	0.0071	2.1
Protein kinase C and casein kinase substrate in neurons protein 1 OS=Rattus norvegicus OX=10116 GN=Pacsin1 PE=1 SV=1	A0A0G2JWR2	Pacsin1	0.0001	2.1
Protein kinase C and casein kinase substrate in neurons protein 1 OS=Rattus norvegicus OX=10116 GN=Pacsin1 PE=1 SV=1	Q9Z0W5	Pacsin1	0.0001	2.1
SP120 OS=Rattus norvegicus OX=10116 PE=2 SV=1	Q63555		0.0001	2.1
Synaptotagmin-1 OS=Rattus norvegicus OX=10116 GN=Syt1 PE=1 SV=3	P21707	Syt1	0.005	2.1
Non-POU domain-containing octamer-binding protein OS=Rattus norvegicus OX=10116 GN=Nono PE=1 SV=3	Q5FVM4	Nono	0.00095	2.1
ADP/ATP translocase 1 OS=Rattus norvegicus OX=10116 GN=Slc25a4 PE=1 SV=1	Q6P9Y4	Slc25a4	0.008	2.2
Inorganic pyrophosphatase 1 OS=Rattus norvegicus OX=10116 GN=Ppa1 PE=1 SV=1	F7EPH4	Ppa1	0.0022	2.2
Spliceosome RNA helicase Ddx39b OS=Rattus norvegicus OX=10116 GN=Ddx39b PE=2 SV=3	Q63413	Ddx39b	0.0024	2.2
Alcohol dehydrogenase class-3 OS=Rattus norvegicus OX=10116 GN=Adh5 PE=1 SV=2	P12711	Adh5	0.0056	2.2
Calmodulin regulator protein PCP4 OS=Rattus norvegicus OX=10116 GN=Pcp4 PE=1 SV=2	P63055	Pcp4	0.008	2.2
Heterogeneous nuclear ribonucleoprotein H2 OS=Rattus norvegicus OX=10116 GN=Hnrnph2 PE=1 SV=1	Q6AY09	Hnrnph2	0.0017	2.2
Calcium/calmodulin-dependent protein kinase II, beta, isoform CRA_a OS=Rattus norvegicus OX=10116 GN=Camk2b PE=1 SV=1	G3V9G3	Camk2b	0.0014	2.3
Spliceosome RNA helicase Ddx39b OS=Rattus norvegicus OX=10116 GN=Ddx39b PE=1 SV=1	A0A0G2KAT4	Ddx39b	0.0019	2.3
AP-2 complex subunit beta OS=Rattus norvegicus OX=10116 GN=Ap2b1 PE=1 SV=1	P62944	Ap2b1	0.0006	2.3
Family with sequence similarity 169, member A OS=Rattus norvegicus OX=10116 GN=Fam169a PE=1 SV=2	D3ZKX8	Fam169a	0.0001	2.3
Purkinje cell protein 2 OS=Rattus norvegicus OX=10116 GN=Pcp2 PE=1 SV=1	D3ZXP8	Pcp2	0.0014	2.3
Voltage-dependent anion-selective channel protein 1 OS=Rattus norvegicus OX=10116 GN=Vdac1 PE=1 SV=4	Q9Z2L0	Vdac1	0.0001	2.3
cAMP-dependent protein kinase type II-alpha regulatory subunit OS=Rattus norvegicus OX=10116 GN=Prkar2a PE=1 SV=1	A0A0G2K405	Prkar2a	0.0058	2.4
Hsp60 OS=Rattus norvegicus OX=10116 GN=Hspd1 PE=2 SV=1	A0A482IDN3	Hspd1	0.0001	2.4
Isoform 2 of Microtubule-associated protein 6 OS=Rattus norvegicus OX=10116 GN=Map6	Q63560-2	Map6	0.0043	2.4
Isoform 3 of Heterogeneous nuclear ribonucleoprotein H OS=Rattus norvegicus OX=10116 GN=Hnrnph1	Q8VHV7-3	Hnrnph1	0.00094	2.4
Microtubule-associated protein 6 OS=Rattus norvegicus OX=10116 GN=Map6 PE=1 SV=1	Q63560	Map6	0.0043	2.4
Splicing factor proline and glutamine-rich OS=Rattus norvegicus OX=10116 GN=Sfpq PE=1 SV=1	A0A0G2K8K0	Sfpq	0.005	2.4
T-complex protein 1 subunit alpha OS=Rattus norvegicus OX=10116 GN=Tcp1 PE=1 SV=1	P28480	Tcp1	0.0067	2.4
40S ribosomal protein SA OS=Rattus norvegicus OX=10116 GN=Rpsa PE=1 SV=3	P38983	Rpsa	0.0093	2.5
Ceruloplasmin OS=Rattus norvegicus OX=10116 GN=Cp PE=1 SV=1	G3V7K3	Cp	0.0043	2.5
Glial fibrillary acidic protein OS=Rattus norvegicus OX=10116 GN=Gfap PE=1 SV=2	P47819	Gfap	0.00014	2.5
Protein disulfide-isomerase A3 OS=Rattus norvegicus OX=10116 GN=Pdia3 PE=1 SV=2	P11598	Pdia3	0.0001	2.5
Dihydropyrimidinase-related protein 5-like OS=Rattus norvegicus OX=10116 GN=LOC103692570 PE=4 SV=1	A0A0G2K8Y5	LOC103692570	0.00039	2.6
Heterogeneous nuclear ribonucleoprotein A1 OS=Rattus norvegicus OX=10116 GN=Hnrnpa1 PE=1 SV=1	Q6P6G9	Hnrnpa1	0.00012	2.6
Heterogeneous nuclear ribonucleoprotein C OS=Rattus norvegicus OX=10116 GN=Hnrnpc PE=1 SV=1	A0A0G2JXW4	Hnrnpc	0.00095	2.6
Heterogeneous nuclear ribonucleoprotein C OS=Rattus norvegicus OX=10116 GN=LOC100911576 PE=1 SV=1	A0A0G2K7B3 (+2)	LOC100911576	0.0013	2.6
Alpha glucosidase 2 alpha neutral subunit (Predicted) OS=Rattus norvegicus OX=10116 GN=Ganab PE=1 SV=1	D3ZAN3	Ganab	0.0069	2.6
Basigin OS=Rattus norvegicus OX=10116 GN=Bsg PE=2 SV=1	Q6GT74	Bsg	0.0031	2.7
Glutaminase kidney isoform, mitochondrial OS=Rattus norvegicus OX=10116 GN=Gls PE=1 SV=1	A0A0G2K1T0	Gls	0.002	2.7
Isoform 2 of Dynamin-1 OS=Rattus norvegicus OX=10116 GN=Dnm1	P21575-2	Dnm1	0.0001	2.7
Isoform 5 of Dynamin-1 OS=Rattus norvegicus OX=10116 GN=Dnm1	P21575-5	Dnm1	0.0001	2.7
Isoform Delta 4 of Calcium/calmodulin-dependent protein kinase type II subunit delta OS=Rattus norvegicus OX=10116 GN=Camk2d	P15791-4	Camk2d	0.0001	2.7
Phosphoribosylformylglycinamidine synthase OS=Rattus norvegicus OX=10116 GN=Pfas PE=1 SV=1	A0A0G2JTN4	Pfas	0.0001	2.7
Calponin-3 OS=Rattus norvegicus OX=10116 GN=Cnn3 PE=1 SV=1	P37397	Cnn3	0.0091	2.7
Glial fibrillary acidic protein epsilon (Fragment) OS=Rattus norvegicus OX=10116 GN=Gfap PE=2 SV=1	A1E252	Gfap	0.0079	2.7
Heat shock 70 kDa protein 4L OS=Rattus norvegicus OX=10116 GN=Hspa4l PE=1 SV=1	F7F2F3	Hspa4l	0.0001	2.7
Hepatoma-derived growth factor OS=Rattus norvegicus OX=10116 GN=Hdgf PE=1 SV=2	Q8VHK7	Hdgf	0.0036	2.7
Heterogeneous nuclear ribonucleoprotein F OS=Rattus norvegicus OX=10116 GN=Hnrnpf PE=1 SV=3	Q794E4	Hnrnpf	0.0008	2.7
Platelet-activating factor acetylhydrolase IB subunit beta OS=Rattus norvegicus OX=10116 GN=Pafah1b2 PE=1 SV=1	O35264	Pafah1b2	0.0011	2.7
Splicing factor 3b, subunit 3 OS=Rattus norvegicus OX=10116 GN=Sf3b3 PE=1 SV=2	E9PT66	Sf3b3	0.0012	2.7
Stress-induced-phosphoprotein 1 OS=Rattus norvegicus OX=10116 GN=Stip1 PE=1 SV=1	O35814	Stip1	0.00092	2.7
Glutaminase kidney isoform, mitochondrial OS=Rattus norvegicus OX=10116 GN=Gls PE=1 SV=1	A0A0G2KAN7	Gls	0.0065	2.8
Myelin expression factor 2 OS=Rattus norvegicus OX=10116 GN=Myef2 PE=1 SV=1	A0A0G2K402	Myef2	0.0035	2.8
Alanine--tRNA ligase, cytoplasmic OS=Rattus norvegicus OX=10116 GN=Aars1 PE=1 SV=3	P50475	Aars1	0.0026	2.8
Dihydropyrimidinase-related protein 4 OS=Rattus norvegicus OX=10116 GN=Dpysl4 PE=4 SV=1	F1LNT0	Dpysl4	0.0001	2.8
Elongation factor 1-gamma OS=Rattus norvegicus OX=10116 GN=Eef1g PE=2 SV=3	Q68FR6	Eef1g	0.0056	2.8
Protein kinase C substrate 80K-H OS=Rattus norvegicus OX=10116 GN=Prkcsh PE=1 SV=1	B1WC34	Prkcsh	0.0065	2.8
Succinate-semialdehyde dehydrogenase OS=Rattus norvegicus OX=10116 GN=Aldh5a1 PE=1 SV=1	G3V945	Aldh5a1	0.0065	2.8
Dihydropyrimidinase-related protein 5 OS=Rattus norvegicus OX=10116 GN=Dpysl5 PE=1 SV=1	Q9JHU0	Dpysl5	0.0001	2.9
Myelin expression factor 2 OS=Rattus norvegicus OX=10116 GN=Myef2 PE=1 SV=1	D4AEI5	Myef2	0.0025	2.9
Calretinin OS=Rattus norvegicus OX=10116 GN=Calb2 PE=1 SV=1	P47728	Calb2	0.0012	2.9
Inositol-1-monophosphatase OS=Rattus norvegicus OX=10116 GN=Impa1 PE=1 SV=1	F1M978	Impa1	0.0028	2.9
Insulin-like growth factor binding protein 7 OS=Rattus norvegicus OX=10116 GN=Igfbp7 PE=2 SV=1	Q5RJM3	Igfbp7	0.0046	2.9
Heterogeneous nuclear ribonucleoprotein K-like OS=Rattus norvegicus OX=10116 GN=LOC100359916 PE=4 SV=2	M0R9K1	LOC100359916	0.0001	3
Hydroxyacyl glutathione hydrolase OS=Rattus norvegicus OX=10116 GN=Hagh PE=1 SV=2	F1LQI1	Hagh	0.0011	3
Neurofilament light polypeptide OS=Rattus norvegicus OX=10116 GN=Nefl PE=1 SV=3	P19527	Nefl	0.0053	3
Phosphoribosylformylglycinamidine synthase OS=Rattus norvegicus OX=10116 GN=Pfas PE=1 SV=3	D4AB17	Pfas	0.0001	3
Isocitrate dehydrogenase [NADP] cytoplasmic OS=Rattus norvegicus OX=10116 GN=Idh1 PE=1 SV=1	P41562	Idh1	0.0053	3
NADH dehydrogenase [ubiquinone] flavoprotein 2, mitochondrial OS=Rattus norvegicus OX=10116 GN=Ndufv2 PE=1 SV=2	P19234	Ndufv2	0.0053	3
Synaptic vesicle glycoprotein 2A OS=Rattus norvegicus OX=10116 GN=Sv2a PE=1 SV=2	Q02563	Sv2a	0.0061	3
Uncharacterized protein OS=Rattus norvegicus OX=10116 PE=1 SV=3	F1LTJ5		0.0001	3
Heterogeneous nuclear ribonucleoprotein M OS=Rattus norvegicus OX=10116 GN=Hnrnpm PE=1 SV=1	F1M3D3	Hnrnpm	0.0001	3.1
Septin 7 OS=Rattus norvegicus OX=10116 GN=Sept7 PE=2 SV=1	A2VCW8	2023-09-07	0.0043	3.1
Endoplasmin OS=Rattus norvegicus OX=10116 GN=Hsp90b1 PE=1 SV=2	Q66HD0	Hsp90b1	0.0001	3.1
Fumarate hydratase, mitochondrial OS=Rattus norvegicus OX=10116 GN=Fh PE=1 SV=2	P14408 (+1)	Fh	0.0043	3.1
NADH-ubiquinone oxidoreductase 75 kDa subunit, mitochondrial OS=Rattus norvegicus OX=10116 GN=Ndufs1 PE=1 SV=1	Q66HF1	Ndufs1	0.00029	3.1
Heterogeneous nuclear ribonucleoprotein M OS=Rattus norvegicus OX=10116 GN=Hnrnpm PE=1 SV=1	F1LV13	Hnrnpm	0.0001	3.2
CArG-binding factor A OS=Rattus norvegicus OX=10116 GN=Hnrnpab PE=1 SV=1	Q9QX80	Hnrnpab	0.00037	3.2
Dynactin subunit 2 OS=Rattus norvegicus OX=10116 GN=Dctn2 PE=1 SV=1	Q6AYH5	Dctn2	0.0001	3.2
N(G),N(G)-dimethylarginine dimethylaminohydrolase 1 OS=Rattus norvegicus OX=10116 GN=Ddah1 PE=1 SV=3	O08557	Ddah1	0.0029	3.2
V-type proton ATPase subunit a OS=Rattus norvegicus OX=10116 GN=Atp6v0a1 PE=1 SV=1	Q2I6B2	Atp6v0a1	0.0018	3.2
Transgelin OS=Rattus norvegicus OX=10116 GN=Tagln3 PE=1 SV=1	A0A0G2K6I5	Tagln3	0.0092	3.3
Microtubule-associated protein 1B OS=Rattus norvegicus OX=10116 GN=Map1b PE=1 SV=3	P15205	Map1b	0.0001	3.3
Paraspeckle component 1 OS=Rattus norvegicus OX=10116 GN=Pspc1 PE=1 SV=1	A0A0G2JYN7	Pspc1	0.0092	3.3
SUMO-activating enzyme subunit 1 OS=Rattus norvegicus OX=10116 GN=Sae1 PE=2 SV=1	Q6AXQ0	Sae1	0.0055	3.3
SUMO-activating enzyme subunit 2 OS=Rattus norvegicus OX=10116 GN=Uba2 PE=1 SV=3	F1LS72	Uba2	0.0092	3.3
Hexokinase-1 OS=Rattus norvegicus OX=10116 GN=Hk1 PE=1 SV=4	P05708	Hk1	0.0001	3.4
Cell cycle and apoptosis regulator 2 OS=Rattus norvegicus OX=10116 GN=Ccar2 PE=1 SV=1	F1LM55	Ccar2	0.0023	3.4
Myc box-dependent-interacting protein 1 OS=Rattus norvegicus OX=10116 GN=Bin1 PE=1 SV=3	D4A4P1	Bin1	0.00093	3.5
RAB14, member RAS oncogene family OS=Rattus norvegicus OX=10116 GN=Rab14 PE=1 SV=1	B0BMW0 (+1)	Rab14	0.00057	3.5
Erythrocyte membrane protein band 4.1-like 3 OS=Rattus norvegicus OX=10116 GN=Epb41l3 PE=1 SV=1	A0A0G2K1Q9	Epb41l3	0.0001	3.6
Protein S100-B OS=Rattus norvegicus OX=10116 GN=S100b PE=1 SV=2	P04631	S100b	0.0042	3.6
Adenosylhomocysteinase-like 2 OS=Rattus norvegicus OX=10116 GN=Ahcyl2 PE=1 SV=3	D3ZWL6	Ahcyl2	0.0028	3.7
Guanine nucleotide-binding protein G(i) subunit alpha-2 OS=Rattus norvegicus OX=10116 GN=Gnai2 PE=1 SV=3	P04897	Gnai2	0.0028	3.7
Endoplasmic reticulum resident protein 29 OS=Rattus norvegicus OX=10116 GN=Erp29 PE=1 SV=2	P52555	Erp29	0.0017	3.7
Vesicle amine transport 1-like OS=Rattus norvegicus OX=10116 GN=Vat1l PE=1 SV=2	M0R3N4	Vat1l	0.00016	3.7
Guanylate kinase 1 OS=Rattus norvegicus OX=10116 GN=Guk1 PE=1 SV=2	E9PTV0	Guk1	0.0011	3.8
Isoform 4 of Dynamin-2 OS=Rattus norvegicus OX=10116 GN=Dnm2	P39052-4	Dnm2	0.003	3.9
Prostaglandin reductase 2 OS=Rattus norvegicus OX=10116 GN=Ptgr2 PE=2 SV=2	Q5BK81	Ptgr2	0.0018	3.9
Aryl-hydrocarbon-interacting protein-like 1 OS=Rattus norvegicus OX=10116 GN=Aipl1 PE=2 SV=1	Q9JLG9	Aipl1	0.003	3.9
Stress-70 protein, mitochondrial OS=Rattus norvegicus OX=10116 GN=Hspa9 PE=1 SV=1	F1M953	Hspa9	0.00045	3.9
Amphiphysin OS=Rattus norvegicus OX=10116 GN=Amph PE=1 SV=1	O08838	Amph	0.0001	4
Reticulon OS=Rattus norvegicus OX=10116 GN=Rtn4 PE=2 SV=1	Q540J3	Rtn4	0.0051	4
Hydroxyacylglutathione hydrolase, mitochondrial OS=Rattus norvegicus OX=10116 GN=Hagh PE=1 SV=2	O35952 (+1)	Hagh	0.00079	4.1
Chloride intracellular channel protein OS=Rattus norvegicus OX=10116 GN=Clic6 PE=1 SV=1	A0A0G2JTB6	Clic6	0.00012	4.1
Metallothionein OS=Rattus norvegicus OX=10116 GN=Mt2A PE=2 SV=1	B6ID08	Mt2A	0.00079	4.1
Glycine cleavage system H protein, mitochondrial OS=Rattus norvegicus OX=10116 GN=Gcsh PE=2 SV=1	Q5I0P2	Gcsh	0.0033	4.2
Heat shock 70kDa protein 12A (Predicted), isoform CRA_a OS=Rattus norvegicus OX=10116 GN=Hspa12a PE=1 SV=1	D3ZC55	Hspa12a	0.0013	4.2
Dcps protein (Fragment) OS=Rattus norvegicus OX=10116 GN=Dcps PE=2 SV=1	Q5EBD4	Dcps	0.0054	4.3
Inorganic pyrophosphatase 1 OS=Rattus norvegicus OX=10116 GN=Sar1a PE=1 SV=1	A0A0G2JUD2	Sar1a	0.0001	4.3
Isoform 13 of Dynamin-3 OS=Rattus norvegicus OX=10116 GN=Dnm3	Q08877-8	Dnm3	0.0001	4.3
Serine/threonine-protein phosphatase 2A catalytic subunit alpha isoform OS=Rattus norvegicus OX=10116 GN=Ppp2ca PE=1 SV=1	P63331	Ppp2ca	0.0001	4.3
Enhancer of rudimentary homolog OS=Rattus norvegicus OX=10116 GN=Erh PE=1 SV=1	B2RYQ5	Erh	0.0054	4.3
Hsp90 co-chaperone Cdc37 OS=Rattus norvegicus OX=10116 GN=Cdc37 PE=1 SV=1	A0A0G2K3C1	Cdc37	0.0091	4.6
Keratin, type II cytoskeletal 5 OS=Rattus norvegicus OX=10116 GN=Krt5 PE=1 SV=1	Q6P6Q2	Krt5	0.00021	4.6
Ribose-phosphate pyrophosphokinase 1 OS=Rattus norvegicus OX=10116 GN=Prps1 PE=1 SV=2	P60892	Prps1	0.00053	4.6
40S ribosomal protein S21 OS=Rattus norvegicus OX=10116 GN=Rps21 PE=1 SV=1	A0A0G2JXC3 (+1)	Rps21	0.0091	4.6
Interphotoreceptor matrix proteoglycan 2 OS=Rattus norvegicus OX=10116 GN=Impg2 PE=4 SV=3	F1LNC8	Impg2	0.0091	4.6
Pdxp protein OS=Rattus norvegicus OX=10116 GN=Pdxp PE=1 SV=1	B2GV79	Pdxp	0.0091	4.6
U5 small nuclear ribonucleoprotein 200 kDa helicase OS=Rattus norvegicus OX=10116 GN=Snrnp200 PE=1 SV=1	F1LNJ2	Snrnp200	0.0014	4.6
Cytosolic non-specific dipeptidase OS=Rattus norvegicus OX=10116 GN=Cndp2 PE=1 SV=1	Q6Q0N1	Cndp2	0.00013	4.7
Glutathione S-transferase LANCL1 OS=Rattus norvegicus OX=10116 GN=Lancl1 PE=1 SV=2	Q9QX69	Lancl1	0.00013	4.7
Calcium-dependent secretion activator 1 OS=Rattus norvegicus OX=10116 GN=Cadps PE=1 SV=1	Q62717	Cadps	0.00086	4.8
Keratin, type I cytoskeletal 12 OS=Rattus norvegicus OX=10116 GN=Krt12 PE=3 SV=1	A0A0G2K4H9	Krt12	0.0001	4.8
EPM2A-interacting protein 1 OS=Rattus norvegicus OX=10116 GN=Epm2aip1 PE=1 SV=3	F1M471	Epm2aip1	0.0057	4.9
Protein-L-isoaspartate O-methyltransferase OS=Rattus norvegicus OX=10116 GN=Pcmt1 PE=1 SV=1	A0A140TAB9 (+1)	Pcmt1	0.0057	4.9
Cct6a protein (Fragment) OS=Rattus norvegicus OX=10116 GN=Cct6a PE=2 SV=1	Q5BJY2	Cct6a	0.00054	5
Amino acid transporter OS=Rattus norvegicus OX=10116 GN=Slc1a3 PE=1 SV=1	G3V846	Slc1a3	0.0014	5
DEAH (Asp-Glu-Ala-His) box polypeptide 9 (Predicted) OS=Rattus norvegicus OX=10116 GN=Dhx9 PE=1 SV=1	D4A9D6	Dhx9	0.0014	5
4F2 cell-surface antigen heavy chain OS=Rattus norvegicus OX=10116 GN=Slc3a2 PE=1 SV=1	Q794F9	Slc3a2	0.00034	5.1
4F2 cell-surface antigen heavy chain OS=Rattus norvegicus OX=10116 GN=Slc3a2 PE=1 SV=1	A0A0H2UHQ0	Slc3a2	0.00034	5.1
DNA-(apurinic or apyrimidinic site) lyase (Fragment) OS=Rattus norvegicus OX=10116 GN=Apex PE=2 SV=1	Q99PF3	Apex	0.0001	5.1
Keratin, type I cytoskeletal 12 OS=Rattus norvegicus OX=10116 GN=Krt12 PE=3 SV=1	Q6IFW5	Krt12	0.0001	5.2
NSF attachment protein gamma OS=Rattus norvegicus OX=10116 GN=Napg PE=1 SV=1	A0A0G2K350	Napg	0.0001	5.2
Isoform 4 of Dynamin-1-like protein OS=Rattus norvegicus OX=10116 GN=Dnm1l	O35303-4	Dnm1l	0.00021	5.3
Serine/threonine-protein phosphatase 2A catalytic subunit beta isoform OS=Rattus norvegicus OX=10116 GN=Ppp2cb PE=2 SV=1	P62716	Ppp2cb	0.0001	5.3
Proteasome subunit alpha type-4 OS=Rattus norvegicus OX=10116 GN=Psma4 PE=1 SV=1	P21670	Psma4	0.0094	5.3
Hsp90 co-chaperone Cdc37 OS=Rattus norvegicus OX=10116 GN=Cdc37 PE=1 SV=1	A0A140TAG9 (+1)	Cdc37	0.0022	5.4
FUS RNA-binding protein OS=Rattus norvegicus OX=10116 GN=Fus PE=1 SV=1	Q5PQK2	Fus	0.0001	5.4
RAB10, member RAS oncogene family OS=Rattus norvegicus OX=10116 GN=Rab10 PE=1 SV=1	Q5RKJ9	Rab10	0.00013	5.5
Calcium-dependent secretion activator 1 OS=Rattus norvegicus OX=10116 GN=Cadps PE=1 SV=3	F1LLX6	Cadps	0.00033	5.7
Prelamin-A/C OS=Rattus norvegicus OX=10116 GN=Lmna PE=1 SV=1	A0A0G2JTC5	Lmna	0.0014	5.7
Thyroid hormone receptor-associated protein 3 OS=Rattus norvegicus OX=10116 GN=Thrap3 PE=1 SV=1	Q5M7V8	Thrap3	0.0058	5.7
Cellular retinoic acid-binding protein 1 OS=Rattus norvegicus OX=10116 GN=Crabp1 PE=1 SV=3	P62966	Crabp1	0.0001	6.1
Keratin, type I cytoskeletal 17 OS=Rattus norvegicus OX=10116 GN=Krt17 PE=1 SV=1	Q6IFU8	Krt17	0.0035	6.1
Keratin, type I cytoskeletal 19 OS=Rattus norvegicus OX=10116 GN=Krt19 PE=1 SV=2	Q63279	Krt19	0.0035	6.1
Leukotriene A-4 hydrolase OS=Rattus norvegicus OX=10116 GN=Lta4h PE=2 SV=2	P30349	Lta4h	0.0035	6.1
Myc box-dependent-interacting protein 1 OS=Rattus norvegicus OX=10116 GN=Bin1 PE=1 SV=1	O08839 (+1)	Bin1	0.0001	6.1
Pyruvate dehydrogenase E1 component subunit alpha OS=Rattus norvegicus OX=10116 GN=Pdha1 PE=1 SV=1	A0A0G2JW90	Pdha1	0.0035	6.1
Casein kinase II subunit beta OS=Rattus norvegicus OX=10116 GN=Csnk2b PE=1 SV=2	Q68G11	Csnk2b	0.0035	6.1
Hexokinase-2 OS=Rattus norvegicus OX=10116 GN=Hk2 PE=1 SV=1	P27881	Hk2	0.0001	6.3
Glutamate dehydrogenase 1, mitochondrial OS=Rattus norvegicus OX=10116 GN=Glud1 PE=1 SV=2	P10860	Glud1	0.0001	6.3
Sodium/potassium-transporting ATPase subunit beta OS=Rattus norvegicus OX=10116 GN=Atp1b2 PE=1 SV=1	Q5M9H4	Atp1b2	0.0005	6.3
RNA binding motif protein 3, isoform CRA_a OS=Rattus norvegicus OX=10116 GN=Rbm3 PE=1 SV=1	G3V6P6	Rbm3	0.0021	6.5
Low molecular weight phosphotyrosine protein phosphatase OS=Rattus norvegicus OX=10116 GN=Acp1 PE=1 SV=3	P41498	Acp1	0.0092	6.9
Protein phosphatase 1B OS=Rattus norvegicus OX=10116 GN=Ppm1b PE=2 SV=1	P35815	Ppm1b	0.0092	6.9
4-aminobutyrate aminotransferase, mitochondrial OS=Rattus norvegicus OX=10116 GN=Abat PE=1 SV=3	P50554	Abat	0.0013	6.9
Glucose-6-phosphate 1-dehydrogenase OS=Rattus norvegicus OX=10116 GN=G6pdx PE=1 SV=3	P05370	G6pdx	0.0092	6.9
WD repeat-containing protein 61 OS=Rattus norvegicus OX=10116 GN=Wdr61 PE=1 SV=1	Q4V7A0	Wdr61	0.0092	6.9
Similar to RIKEN cDNA 6430548M08 OS=Rattus norvegicus OX=10116 GN=RGD1304884 PE=1 SV=1	D4A3C2	RGD1304884	0.00011	7.1
Non-specific lipid-transfer protein OS=Rattus norvegicus OX=10116 GN=Scp2 PE=1 SV=3	P11915	Scp2	0.00075	7.2
Aflatoxin B1 aldehyde reductase member 2 OS=Rattus norvegicus OX=10116 GN=Akr7a2 PE=1 SV=2	Q8CG45	Akr7a2	0.0054	7.4
Microtubule-associated protein RP/EB family member 3 OS=Rattus norvegicus OX=10116 GN=Mapre3 PE=1 SV=1	Q5XIT1	Mapre3	0.0054	7.4
C-terminal-binding protein 2 OS=Rattus norvegicus OX=10116 GN=Ctbp2 PE=1 SV=2	Q9EQH5	Ctbp2	0.0001	7.7
RAN-binding protein 1 OS=Rattus norvegicus OX=10116 GN=Ranbp1 PE=1 SV=1	D4A2G9	Ranbp1	0.00026	8
Transcription elongation factor A protein 1 OS=Rattus norvegicus OX=10116 GN=Tcea1 PE=1 SV=1	Q4KLL0	Tcea1	0.0032	8
NAD(P)H-hydrate epimerase OS=Rattus norvegicus OX=10116 GN=Naxe PE=2 SV=1	B0BNM1	Naxe	0.00015	8.4
ATP-dependent 6-phosphofructokinase OS=Rattus norvegicus OX=10116 GN=Pfkp PE=2 SV=1	C7C5T2	Pfkp	0.0019	8.6
3'(2'),5'-bisphosphate nucleotidase 1 OS=Rattus norvegicus OX=10116 GN=Bpnt1 PE=1 SV=1	Q9Z1N4	Bpnt1	0.0011	9.1
Protein phosphatase 1 regulatory subunit 7 OS=Rattus norvegicus OX=10116 GN=Ppp1r7 PE=1 SV=1	Q5HZV9	Ppp1r7	0.0011	9.1
Ornithine aminotransferase, mitochondrial OS=Rattus norvegicus OX=10116 GN=Oat PE=1 SV=1	P04182	Oat	0.00035	10
Uncharacterized protein OS=Rattus norvegicus OX=10116 GN=Chmp4b PE=1 SV=2	M0RCH6	Chmp4b	0.008	11
ATPase Get3 OS=Rattus norvegicus OX=10116 GN=Get3 PE=1 SV=1	G3V9T7	Get3	0.0045	13
PHD finger protein 24 OS=Rattus norvegicus OX=10116 GN=Phf24 PE=1 SV=1	D3ZB78	Phf24	0.0045	13
26S proteasome non-ATPase regulatory subunit 1 OS=Rattus norvegicus OX=10116 GN=Psmd1 PE=1 SV=1	A0A0G2JTW5	Psmd1	0.0025	14
3'(2'),5'-bisphosphate nucleotidase 1 OS=Rattus norvegicus OX=10116 GN=Bpnt1 PE=1 SV=1	A0A0G2K0V3	Bpnt1	0.0025	14
Aflatoxin B1 aldehyde reductase member 2 OS=Rattus norvegicus OX=10116 GN=Akr7a2 PE=1 SV=1	A0A0A0MXY9	Akr7a2	0.0025	14
Protein phosphatase 1A OS=Rattus norvegicus OX=10116 GN=Ppm1a PE=1 SV=1	A0A0H2UHE5	Ppm1a	0.0025	14
Ubiquitin-conjugating enzyme E2 D2 OS=Rattus norvegicus OX=10116 GN=Ube2d2 PE=1 SV=1	P62839 (+4)	Ube2d2	0.0025	14
26S proteasome non-ATPase regulatory subunit 1 OS=Rattus norvegicus OX=10116 GN=Psmd1 PE=1 SV=1	G3V8B6	Psmd1	0.0014	15
Transcription elongation factor SPT5 OS=Rattus norvegicus OX=10116 GN=Supt5h PE=1 SV=2	E9PTB2	Supt5h	0.0014	15
ES1 protein homolog, mitochondrial OS=Rattus norvegicus OX=10116 PE=1 SV=2	P56571		0.00077	16
Isoform Tau-G of Microtubule-associated protein tau OS=Rattus norvegicus OX=10116 GN=Mapt	P19332-7	Mapt	0.0001	21
ATPase H+-transporting V1 subunit A (Fragment) OS=Rattus norvegicus OX=10116 GN=Atp6v1a PE=1 SV=1	A0A1W2Q6N0	Atp6v1a	0.0001	25
Dynamin-1-like protein OS=Rattus norvegicus OX=10116 GN=Dnm1l PE=1 SV=1	O35303	Dnm1l	0.0001	25
Farnesyl pyrophosphate synthase OS=Rattus norvegicus OX=10116 GN=Fdps PE=2 SV=2	P05369	Fdps	0.0027	25
Fructose-bisphosphate aldolase C OS=Rattus norvegicus OX=10116 GN=Aldoc PE=1 SV=1	A0A0G2QC57	Aldoc	0.00019	25
Gp_dh_N domain-containing protein OS=Rattus norvegicus OX=10116 PE=1 SV=1	A0A0G2K8S2		0.0001	25
Guanine nucleotide-binding protein subunit beta-4 OS=Rattus norvegicus OX=10116 GN=Gnb4 PE=1 SV=1	A0A0G2K8M9	Gnb4	0.0027	25
Hexokinase-1 OS=Rattus norvegicus OX=10116 GN=Hk1 PE=1 SV=2	M0RAQ6	Hk1	0.0001	25
Isoform 2 of Low molecular weight phosphotyrosine protein phosphatase OS=Rattus norvegicus OX=10116 GN=Acp1	P41498-2	Acp1	0.0052	25
Isoform 2 of WD repeat-containing protein 7 OS=Rattus norvegicus OX=10116 GN=Wdr7	Q9ERH3-2	Wdr7	0.0052	25
Isoform 9 of Dynamin-3 OS=Rattus norvegicus OX=10116 GN=Dnm3	Q08877-10 (+3)	Dnm3	0.0052	25
Myosin heavy chain 1 OS=Rattus norvegicus OX=10116 GN=Myh1 PE=1 SV=1	A0A0G2K1V4	Myh1	0.00071	25
Myosin heavy chain 1 OS=Rattus norvegicus OX=10116 GN=Myh1 PE=1 SV=1	A0A0G2K0F5	Myh1	0.00071	25
Rhodopsin OS=Rattus norvegicus OX=10116 GN=Rho PE=2 SV=1	P51489	Rho	0.0001	25
Tubulin beta chain OS=Rattus norvegicus OX=10116 GN=Tubb1 PE=1 SV=1	M0R8B6	Tubb1	0.0014	25
WD repeat-containing protein 7 OS=Rattus norvegicus OX=10116 GN=Wdr7 PE=1 SV=1	Q9ERH3	Wdr7	0.0052	25
Protein phosphatase 1 regulatory subunit 1A OS=Rattus norvegicus OX=10116 GN=Ppp1r1a PE=1 SV=1	P19103	Ppp1r1a	0.0052	25
