# Supplementary material for: Retina-Targeted 17β-Estradiol by the DHED Prodrug Rescues Visual Function and Actuates Neuroprotective Protein Networks After Optic Nerve Crush in a Rat Model of Surgical Menopause
Source: Int J Mol Sci. 2025 Feb 21;26(5):1846. doi: 10.3390/ijms26051846 (PMC11899211; doi:10.3390/ijms26051846)
Supplement: Supplementary file 1 [file ijms-26-01846-s001.zip › ijms-3422508_TableS4.xlsx]

## Sheet: Table S4 (a)
Table S4 (a): Canonical pathways generated by IPA® are based on the submitted DEPs comparing the retinas of the Sham + ONC and Sham + CL.
Ingenuity Canonical Pathways	-log(p-value)	Ratio	z-score	Molecules
Mitotic G2-G2/M phases	6.04	0.0674	-3.606	DYNC1H1,DYNLL1,PPP2CA,PSMA4,PSMA7,PSMB7,PSMD1,PSMD13,RBBP4,TUBB1,XPO1,YWHAE,YWHAG
Neutrophil degranulation	5.47	0.0425	-3.441	AP2A2,ASAH1,C3,CAND1,CSNK2B,DYNC1H1,DYNLL1,IDH1,LTA4H,NIT2,PGM1,PGRMC1,PRDX6,PSMB7,PSMD1,PSMD13,PYGB,RAB3A,SPTAN1
L1CAM interactions	6.56	0.0924	-3.317	AP2A1,AP2A2,AP2B1,CLTC,CSNK2A1,CSNK2B,DNM1,DNM3,SPTAN1,SPTBN1,TUBB1
MHC class II antigen presentation	6.59	0.0932	-3.317	AP1B1,AP2A1,AP2A2,AP2B1,ARF1,CLTC,DNM1,DNM3,DYNC1H1,DYNLL1,TUBB1
Neddylation	2.5	0.0375	-3	CAND1,DDB1,PSMA4,PSMA7,PSMB7,PSMD1,PSMD13,RBBP7,UBE2M
Mitotic Prometaphase	3.07	0.0455	-3	CSNK2A1,CSNK2B,DYNC1H1,DYNLL1,PPP2CA,TUBB1,XPO1,YWHAE,YWHAG
COPI-mediated anterograde transport	5.48	0.0928	-3	ARF1,ARF3,ARF4,ARF5,DYNC1H1,DYNLL1,SPTAN1,SPTBN1,TUBB1
Mitochondrial Dysfunction	3.1	0.0369	-2.887	ATP5MG,ATP5PD,CYC1,DLAT,NDUFS8,OGDH,OPA1,PDHA1,PRDX6,SDHA,UQCRC1,UQCRC2
Ferroptosis Signaling Pathway	7.4	0.0984	-2.887	ARF1,ARF3,ARF4,ARF5,H2BC12,H2BC5,H2BC8,HSPB1,MACROH2A1,PEBP1,TXNRD1,USP7
Cilium Assembly	2.48	0.0406	-2.828	ARF4,ARL3,CCT5,DYNC1H1,DYNLL1,TUBB1,YWHAE,YWHAG
Clathrin-mediated endocytosis	3.7	0.0625	-2.828	AMPH,AP2A1,AP2A2,AP2B1,CLTC,DNM1,DNM3,PACSIN2
PTEN Regulation	4.86	0.069	-2.828	CSNK2A1,CSNK2B,PSMA4,PSMA7,PSMB7,PSMD1,PSMD13,RBBP4,RBBP7,USP7
Signaling by NTRK1 (TRKA)	5.13	0.0988	-2.828	AP2A1,AP2A2,AP2B1,CLTC,CRK,DNM1,DNM3,PPP2CA
Mitotic Metaphase and Anaphase	3.88	0.0485	-2.714	DYNC1H1,DYNLL1,LMNA,PPP2CA,PSMA4,PSMA7,PSMB7,PSMD1,PSMD13,TUBB1,XPO1
CTLA4 Signaling in Cytotoxic T Lymphocytes	2.06	0.0376	-2.646	AP1B1,AP2A1,AP2A2,AP2B1,ARF1,CLTC,PPP2CA
KEAP1-NFE2L2 pathway	3.98	0.0805	-2.646	CSNK2A1,CSNK2B,PSMA4,PSMA7,PSMB7,PSMD1,PSMD13
RAF/MAP kinase cascade	2.91	0.0398	-2.53	NEFL,PEBP1,PPP2CA,PSMA4,PSMA7,PSMB7,PSMD1,PSMD13,SPTAN1,SPTBN1
C-type lectin receptors (CLRs)	2.22	0.0458	-2.449	PSMA4,PSMA7,PSMB7,PSMD1,PSMD13,UBE2M
Signaling by ROBO receptors	2.56	0.0536	-2.449	MSI1,PSMA4,PSMA7,PSMB7,PSMD1,PSMD13
Beta-catenin independent WNT signaling	2.79	0.0594	-2.449	AP2A1,AP2A2,AP2B1,CLTC,PDE6A,PDE6B
Degradation of beta-catenin by the destruction complex	3.1	0.0682	-2.449	PPP2CA,PSMA4,PSMA7,PSMB7,PSMD1,PSMD13
TP53 Regulates Metabolic Genes	3.12	0.069	-2.449	PRDX1,TXN,TXNRD1,YWHAE,YWHAG,YWHAZ
Signaling by NOTCH4	3.26	0.0732	-2.449	PSMA4,PSMA7,PSMB7,PSMD1,PSMD13,YWHAZ
NIK-->noncanonical NF-kB signaling	4.09	0.103	-2.449	PSMA4,PSMA7,PSMB7,PSMD1,PSMD13,UBE2M
Processing of Capped Intron-Containing Pre-mRNA	2.07	0.0321	-2.333	DDX5,HNRNPA1,HNRNPA2B1,HNRNPD,HNRNPF,HTATSF1,PRPF8,SF3A3,SF3B3
Cell Cycle Checkpoints	5.92	0.0566	-2.324	DYNC1H1,DYNLL1,H2BC12,H2BC3,H2BC5,PPP2CA,PSMA4,PSMA7,PSMB7,PSMD1,PSMD13,XPO1,YWHAE,YWHAG,YWHAZ
Microautophagy Signaling Pathway	1.36	0.0325	-2.236	PSMA4,PSMA7,PSMB7,PSMD1,PSMD13
RHO GTPases Activate Formins	1.58	0.0373	-2.236	DYNC1H1,DYNLL1,PPP2CA,TUBB1,XPO1
Fc epsilon receptor (FCERI) signaling	1.63	0.0385	-2.236	PSMA4,PSMA7,PSMB7,PSMD1,PSMD13
Interleukin-1 family signaling	1.74	0.041	-2.236	PSMA4,PSMA7,PSMB7,PSMD1,PSMD13
Synthesis of DNA	1.81	0.0427	-2.236	PSMA4,PSMA7,PSMB7,PSMD1,PSMD13
TCR signaling	1.87	0.0442	-2.236	PSMA4,PSMA7,PSMB7,PSMD1,PSMD13
Signaling by the B Cell Receptor (BCR)	1.95	0.0463	-2.236	PSMA4,PSMA7,PSMB7,PSMD1,PSMD13
ABC-family proteins mediated transport	2.1	0.0505	-2.236	PSMA4,PSMA7,PSMB7,PSMD1,PSMD13
Transcriptional regulation by RUNX3	2.18	0.0526	-2.236	PSMA4,PSMA7,PSMB7,PSMD1,PSMD13
EPH-Ephrin signaling	2.22	0.0538	-2.236	AP2A1,AP2A2,AP2B1,CLTC,DNM1
Mitotic G1 phase and G1/S transition	2.94	0.0543	-2.236	PPP2CA,PSMA4,PSMA7,PSMB7,PSMD1,PSMD13,RBBP4
Hedgehog 'off' state	2.62	0.055	-2.236	PSMA4,PSMA7,PSMB7,PSMD1,PSMD13,TUBB1
Regulation of mitotic cell cycle	2.36	0.0581	-2.236	PSMA4,PSMA7,PSMB7,PSMD1,PSMD13
Hedgehog 'on' state	2.4	0.0595	-2.236	PSMA4,PSMA7,PSMB7,PSMD1,PSMD13
Cellular response to hypoxia	2.67	0.0685	-2.236	PSMA4,PSMA7,PSMB7,PSMD1,PSMD13
Plasma lipoprotein assembly, remodeling, and clearance	2.69	0.0694	-2.236	A2M,AP2A1,AP2A2,AP2B1,CLTC
Regulation of RUNX2 expression and activity	2.75	0.0714	-2.236	PSMA4,PSMA7,PSMB7,PSMD1,PSMD13
TNFR2 non-canonical NF-kB pathway	2.89	0.0769	-2.236	PSMA4,PSMA7,PSMB7,PSMD1,PSMD13
Hedgehog ligand biogenesis	2.95	0.0794	-2.236	PSMA4,PSMA7,PSMB7,PSMD1,PSMD13
Visual phototransduction	3.08	0.0847	-2.236	GUCA1A,PDE6A,PDE6B,RBP1,SAG
Metabolism of polyamines	3.15	0.0877	-2.236	PSMA4,PSMA7,PSMB7,PSMD1,PSMD13
Detoxification of Reactive Oxygen Species	4.17	0.143	-2.236	ATOX1,PRDX1,PRDX6,TXN,TXNRD1
Protein Kinase A Signaling	1.66	0.0261	-2.121	GNAI2,H3-3A/H3-3B,MYL1,PDE6A,PDE6B,PPP2CA,PYGB,YWHAE,YWHAG,YWHAZ
Intra-Golgi and retrograde Golgi-to-ER traffic	2.49	0.0408	-2.121	ARF1,ARF3,ARF4,ARF5,DYNC1H1,DYNLL1,KIF1B,TUBB1
Cargo recognition for clathrin-mediated endocytosis	1.38	0.0381	-2	AP2A1,AP2A2,AP2B1,CLTC
Macrophage Classical Activation Signaling Pathway	2.02	0.0414	-2	DLAT,PDHA1,RBBP4,RBBP7,SDHA,UQCRC2
trans-Golgi Network Vesicle Budding	1.87	0.0541	-2	AP1B1,ARF1,CLTC,TPD52
Translocation of SLC2A4 (GLUT4) to the plasma membrane	2.04	0.0606	-2	TUBB1,YWHAE,YWHAG,YWHAZ
Intrinsic Pathway for Apoptosis	2.32	0.0727	-2	DYNLL1,YWHAE,YWHAG,YWHAZ
RAN Signaling	4.42	0.25	-2	CSE1L,IPO5,KPNA4,XPO1
TCF dependent signaling in response to WNT	6.2	0.0695	-1.941	CSNK2A1,CSNK2B,H2BC12,H2BC3,H2BC5,PPP2CA,PSMA4,PSMA7,PSMB7,PSMD1,PSMD13,XPO1,YWHAZ
S Phase	2.85	0.0612	-1.633	PSMA4,PSMA7,PSMB7,PSMD1,PSMD13,RBBP4
Regulation of Apoptosis	4.41	0.118	-1.633	OPA1,PSMA4,PSMA7,PSMB7,PSMD1,PSMD13
Epithelial Adherens Junction Signaling	1.35	0.0323	-1.342	CRK,PPP2CA,YWHAE,YWHAG,YWHAZ
Protein folding	2.2	0.0532	-1.342	CCT5,CSNK2A1,CSNK2B,GAPDHS,TUBB1
Iron uptake and transport	3.12	0.0862	-1.342	ATP6V1A,ATP6V1B1,ATP6V1C1,ATP6V1F,CAND1
Regulation of mRNA stability by proteins that bind AU-rich elements	3.68	0.114	-1.342	HNRNPD,HSPB1,PABPC1,XPO1,YWHAZ
Transcriptional regulation by RUNX1	5	0.0714	-1.265	CSNK2A1,CSNK2B,H2BC12,H2BC3,H2BC5,PSMA4,PSMA7,PSMB7,PSMD1,PSMD13
MicroRNA Biogenesis Signaling Pathway	2.14	0.0391	-1.134	DDX1,DDX5,Fus,HNRNPA1,HNRNPA2B1,HNRNPD,ST13
Deubiquitination	2.34	0.0354	-1	H2BC12,H2BC3,H2BC5,PSMA4,PSMA7,PSMB7,PSMD1,PSMD13,USP7
Selenoamino acid metabolism	1.39	0.0385	-1	AHCY,RPL10,RPS12,TXNRD1
Nucleotide Excision Repair	1.48	0.0412	-1	DDB1,HMGN1,TCEA1,USP7
NER (Nucleotide Excision Repair, Enhanced Pathway)	1.6	0.0449	-1	DDB1,HMGN1,TCEA1,USP7
Role of MAPK Signaling in Promoting the Pathogenesis of Influenza	1.96	0.0467	-1	ATP6V1A,ATP6V1B1,ATP6V1C1,ATP6V1F,PRDX6
Inhibition of ARE-Mediated mRNA Degradation Pathway	3.91	0.0592	-1	PPP2CA,PSMA4,PSMA7,PSMB7,PSMD1,PSMD13,YWHAE,YWHAG,YWHAZ
Amino acids regulate mTORC1	2.32	0.0727	-1	ATP6V1A,ATP6V1B1,ATP6V1C1,ATP6V1F
Signaling by Insulin receptor	2.71	0.093	-1	ATP6V1A,ATP6V1B1,ATP6V1C1,ATP6V1F
DNA Replication Pre-Initiation	4.49	0.0808	-0.707	H2BC12,H2BC3,H2BC5,PSMA4,PSMA7,PSMB7,PSMD1,PSMD13
Sirtuin Signaling Pathway	2.09	0.0324	0	CYC1,H3-3A/H3-3B,LDHB,NDUFS8,PDHA1,PPID,SDHA,SLC2A1,UQCRC2
Oxidative Stress Induced Senescence	3.32	0.075	0	H2BC12,H2BC3,H2BC5,RBBP4,RBBP7,TXN
Cellular response to heat stress	2.88	0.0619	0.447	CRYAB,CRYBA4,HSPA12A,HSPB1,ST13,YWHAE
Activation of anterior HOX genes in hindbrain during early embryogenesis	2.75	0.0714	0.447	H2BC12,H2BC3,H2BC5,RBBP4,RBBP7
Nucleosome assembly	3.68	0.114	0.447	H2BC12,H2BC3,H2BC5,RBBP4,RBBP7
ERCC6 (CSB) and EHMT2 (G9a) positively regulate rRNA expression	4.36	0.156	0.447	H2BC12,H2BC3,H2BC5,RBBP4,RBBP7
PRC2 methylates histones and DNA	4.5	0.167	0.447	H2BC12,H2BC3,H2BC5,RBBP4,RBBP7
CLEAR Signaling Pathway	2.6	0.0361	0.632	ASAH1,ATP6V1A,ATP6V1B1,ATP6V1C1,ATP6V1F,PPP2CA,VPS35,YWHAE,YWHAG,YWHAZ
Integrin Signaling	1.38	0.0296	0.816	ACTN4,ARF1,ARF3,ARF4,ARF5,CRK
Chaperone Mediated Autophagy Signaling Pathway	3.88	0.0485	0.905	ATP6V1A,ATP6V1B1,ATP6V1C1,ATP6V1F,HK2,IDH1,PSMA4,PSMA7,PSMB7,TPD52,TPT1
ERK/MAPK Signaling	1.38	0.0296	1	CRK,H3-3A/H3-3B,HSPB1,PPP2CA,YWHAG,YWHAZ
E3 ubiquitin ligases ubiquitinate target proteins	2.37	0.0755	1	H2BC12,H2BC3,H2BC5,SKIC8
NAD Signaling Pathway	1.5	0.0355	1.342	H2BC12,H2BC5,H2BC8,HSPD1,LDHB
ESR-mediated signaling	1.87	0.0442	1.342	DDX5,H2BC12,H2BC3,H2BC5,PPID
Mitotic Prophase	2.14	0.0515	1.342	H2BC12,H2BC3,H2BC5,LMNA,PPP2CA
The citric acid (TCA) cycle and respiratory electron transport	5.4	0.132	1.89	DLAT,IDH3G,LDHB,OGDH,PDHA1,SDHA,SUCLA2
HIPPO signaling	1.68	0.0476	2	PPP2CA,YWHAE,YWHAG,YWHAZ
Meiotic synapsis	2.5	0.0816	2	H2BC12,H2BC3,H2BC5,LMNA
TCA Cycle II (Eukaryotic)	3.93	0.19	2	IDH3G,OGDH,SDHA,SUCLA2
Electron transport, ATP synthesis, and heat production by uncoupling proteins	2.96	0.0547	2.646	ATP5MG,ATP5PD,CYC1,NDUFS8,SDHA,UQCRC1,UQCRC2
Oxidative Phosphorylation	3.37	0.0642	2.646	ATP5MG,ATP5PD,CYC1,NDUFS8,SDHA,UQCRC1,UQCRC2
Huntington's Disease Signaling	2.62	0.0364	N/A	AP2A2,CLTC,DNM1,DNM3,PSMA4,PSMA7,PSMB7,PSMD1,PSMD13,SDHA
Aldosterone Signaling in Epithelial Cells	1.79	0.0368	N/A	AHCY,CRYAA/LOC102724652,CRYAB,HSPA12A,HSPB1,HSPD1
p70S6K Signaling	1.6	0.0376	N/A	GNAI2,PPP2CA,YWHAE,YWHAG,YWHAZ
Antioxidant Action of Vitamin C	1.4	0.0388	N/A	PRDX6,SLC2A1,TXN,TXNRD1
Iron homeostasis signaling pathway	1.68	0.0397	N/A	ATP6V1A,ATP6V1B1,ATP6V1C1,ATP6V1F,HPX
Death Receptor Signaling	1.51	0.0421	N/A	CYC1,HSPB1,LMNA,SPTAN1
Protein Ubiquitination Pathway	3.92	0.0455	N/A	CRYAA/LOC102724652,CRYAB,HSPA12A,HSPB1,HSPD1,PSMA4,PSMA7,PSMB7,PSMD1,PSMD13,UBE2M,USP7
Telomere Maintenance	1.31	0.0455	N/A	H2BC12,H2BC3,H2BC5
Sensory processing of sound by inner hair cells of the cochlea	1.33	0.0462	N/A	RAB3A,SPTAN1,SPTBN1
Mitochondrial protein import	1.36	0.0476	N/A	CYC1,HSPD1,IDH3G
Amyloid fiber formation	1.36	0.0476	N/A	H2BC12,H2BC3,H2BC5
IGF-1 Signaling	2.01	0.0481	N/A	CSNK2A1,CSNK2B,YWHAE,YWHAG,YWHAZ
Clathrin-mediated Endocytosis Signaling	3.68	0.05	N/A	AMPH,AP1B1,AP2A1,AP2A2,AP2B1,CLTC,CSNK2A1,CSNK2B,DNM1,DNM3
Virus Entry via Endocytic Pathways	2.43	0.0504	N/A	AP1B1,AP2A1,AP2A2,AP2B1,CLTC,DNM1
Polyamine Regulation in Colon Cancer	1.43	0.0508	N/A	CSNK2A1,CSNK2B,EIF5A
Metabolism of water-soluble vitamins and cofactors	1.45	0.0517	N/A	FASN,GPHN,SLC2A1
GABA Receptor Signaling	2.92	0.0538	N/A	AP2A1,AP2A2,AP2B1,DNM1,GAD1,GNAI2,GPHN
DNA Double Strand Break Response	1.51	0.0545	N/A	H2BC12,H2BC3,H2BC5
RUNX1 regulates megakaryocyte differentiation and platelet function	1.57	0.0577	N/A	H2BC12,H2BC3,H2BC5
Phagosome Maturation	3.96	0.06	N/A	ATP6V1A,ATP6V1B1,ATP6V1C1,ATP6V1F,DYNC1H1,DYNLL1,PRDX1,PRDX6,TUBB1
DNA Damage/Telomere Stress Induced Senescence	1.62	0.06	N/A	H2BC12,H2BC3,H2BC5
HSP90 chaperone cycle for steroid hormone receptors in the presence of ligand	1.62	0.06	N/A	DYNC1H1,DYNLL1,TUBB1
Cell Cycle: G2/M DNA Damage Checkpoint Regulation	1.62	0.06	N/A	YWHAE,YWHAG,YWHAZ
BAG2 Signaling Pathway	2.49	0.0625	N/A	PSMA4,PSMA7,PSMB7,PSMD1,PSMD13
B-WICH complex positively regulates rRNA expression	1.69	0.0638	N/A	H2BC12,H2BC3,H2BC5
Transcriptional regulation of granulopoiesis	1.71	0.0652	N/A	H2BC12,H2BC3,H2BC5
Stearate Biosynthesis I (Animals)	2.16	0.0656	N/A	FASN,OSGEP,PTGR1,PTGR2
Nonhomologous End-Joining (NHEJ)	1.74	0.0667	N/A	H2BC12,H2BC3,H2BC5
Toll-like Receptor Cascades	1.3	0.069	N/A	DNM1,DNM3
Ethanol Degradation II	1.3	0.069	N/A	ADH5,ALDH3A1
Coronavirus Replication Pathway	1.84	0.0732	N/A	DDX1,HNRNPA1,TUBB1
Remodeling of Epithelial Adherens Junctions	2.89	0.0769	N/A	ACTN4,DNM1,DNM3,MAPRE3,TUBB1
Meiotic recombination	1.9	0.0769	N/A	H2BC12,H2BC3,H2BC5
Aggrephagy	1.9	0.0769	N/A	DYNC1H1,DYNLL1,TUBB1
Phototransduction Pathway	2.43	0.0784	N/A	GUCA1A,PDE6A,PDE6B,SAG
MAPK6/MAPK4 signaling	3.98	0.0805	N/A	HSPB1,PSMA4,PSMA7,PSMB7,PSMD1,PSMD13,XPO1
Gene and protein expression by JAK-STAT signaling after IL-12 stimulation	2.03	0.0857	N/A	ARF1,HNRNPA2B1,HNRNPF
NoRC negatively regulates rRNA expression	2.1	0.0909	N/A	H2BC12,H2BC3,H2BC5
Glutamate binding, activation of AMPA receptors and synaptic plasticity	2.14	0.0938	N/A	AP2A1,AP2A2,AP2B1
FAT10 Signaling Pathway	3.34	0.0962	N/A	PSMA4,PSMA7,PSMB7,PSMD1,PSMD13
Cristae formation	2.18	0.0968	N/A	ATP5MG,ATP5PD,IMMT
Gap junction trafficking and regulation	2.22	0.1	N/A	CLTC,DNM1,TUBB1
Lipid Antigen Presentation by CD1	2.26	0.103	N/A	AP2A1,AP2A2,AP2B1
GABA synthesis, release, reuptake and degradation	1.64	0.105	N/A	GAD1,RAB3A
Methylglyoxal Degradation III	1.64	0.105	N/A	PTGR1,PTGR2
RHO GTPases activate PKNs	2.31	0.107	N/A	YWHAE,YWHAG,YWHAZ
Glyoxylate metabolism and glycine degradation	2.5	0.125	N/A	DLAT,OGDH,PDHA1
SIRT1 negatively regulates rRNA expression	2.5	0.125	N/A	H2BC12,H2BC3,H2BC5
NFE2L2 regulating anti-oxidant/detoxification enzymes	1.78	0.125	N/A	PRDX1,TXNRD1
Telomere Extension by Telomerase	1.84	0.133	N/A	HNRNPA1,HNRNPA2B1
Interconversion of nucleotide di- and triphosphates	2.61	0.136	N/A	GUK1,TXN,TXNRD1
Activated PKN1 stimulates transcription of AR regulated genes KLK2 and KLK3	2.61	0.136	N/A	H2BC12,H2BC3,H2BC5
Nephrin family interactions	2.67	0.143	N/A	ACTN4,SPTAN1,SPTBN1
DNA methylation	2.67	0.143	N/A	H2BC12,H2BC3,H2BC5
Vitamin-C Transport	2.67	0.143	N/A	SLC2A1,TXN,TXNRD1
FOXO-mediated transcription	2.8	0.158	N/A	TXN,YWHAG,YWHAZ
Glycogen Degradation III	2.03	0.167	N/A	PGM1,PYGB
UDP-N-acetyl-D-galactosamine Biosynthesis II	2.03	0.167	N/A	HK1,HK2
Glycogen Degradation II	2.19	0.2	N/A	PGM1,PYGB
Retinoate Biosynthesis II	1.31	0.25	N/A	RBP1
Pyruvate Fermentation to Lactate	1.31	0.25	N/A	LDHB
Pentose Phosphate Pathway (Oxidative Branch)	1.31	0.25	N/A	PGLS
2-ketoglutarate Dehydrogenase Complex	1.31	0.25	N/A	OGDH
Molybdenum Cofactor Biosynthesis	1.31	0.25	N/A	GPHN
Glucose and Glucose-1-phosphate Degradation	3.67	0.3	N/A	HK1,HK2,PGM1
GDP-glucose Biosynthesis	3.82	0.333	N/A	HK1,HK2,PGM1
Trehalose Degradation II (Trehalase)	2.65	0.333	N/A	HK1,HK2
Thioredoxin Pathway	2.65	0.333	N/A	TXN,TXNRD1
Lactose synthesis	1.43	0.333	N/A	SLC2A1
Pyrophosphate hydrolysis	1.43	0.333	N/A	PPA1
NFE2L2 regulating TCA cycle genes	1.43	0.333	N/A	IDH1
Serine Biosynthesis	1.43	0.333	N/A	PSAT1
Guanine and Guanosine Salvage I	1.43	0.333	N/A	HPRT1
Palmitate Biosynthesis I (Animals)	1.43	0.333	N/A	FASN
Hypusine Biosynthesis	1.43	0.333	N/A	EIF5A
Acetyl-CoA Biosynthesis I (Pyruvate Dehydrogenase Complex)	2.82	0.4	N/A	DLAT,PDHA1
Fatty Acid Biosynthesis Initiation II	1.61	0.5	N/A	FASN
Glutamate Dependent Acid Resistance	1.61	0.5	N/A	GAD1
Formaldehyde Oxidation II (Glutathione-dependent)	3.81	1	N/A	ADH5,ESD
D-Mannose Degradation	1.91	1	N/A	MPI

## Sheet: Table S4 (b)
Table S4 (b): Disease and function pathways generated by IPA® are based on the submitted DEPs comparing the retinas of Sham-ONC and Sham+CL
© 2000-2023 QIAGEN. All rights reserved.
Category	p-value	Molecules
Neurological Disease	1.4E-08-4.98E-02	ABAT,AIPL1,ALDOC,AMPH,ANXA2,ATP1B2,ATP5F1A,ATP6V1A,ATP6V1B2,BIN1,BSG,CA2,CAMK2B,CP,CRABP1,CROCC,CTNNA2,DNM1L,DPYSL3,EPB41L2,GET3,GFAP,GLS,GNAO1,GNB1,GSN,HK2,Hmgb1,HNRNPA2B1,HSP90AB1,HSP90B1,HSPA12A,HSPA4,HSPA5,HSPB1,HSPD1,IDH1,IMPA1,LANCL1,LGALS1,LMNB1,MAP1B,MAPT,MYEF2,NCAM1,NDRG1,NDUFS1,NDUFV2,NEFL,NPM1,OAT,PCP2,PCP4,PDIA3,PPP1R1A,RANBP1,RBM3,RBP3,RHO,RPSA,RTN4,S100B,SLC1A3,SPTBN2,STIP1,STXBP1,S…
Organismal Injury and Abnormalities	1.4E-08-4.98E-02	ABAT,AIPL1,ALDOC,AMPH,ANXA2,AP2B1,ATP1B2,ATP5F1A,ATP6V0A1,ATP6V1A,ATP6V1B2,BIN1,BSG,CA2,CAMK2B,CP,CRABP1,CROCC,CRYAB,CTNNA2,DDAH1,DNM1L,DPYSL3,EPB41L2,GET3,GFAP,GLS,GNAO1,GNB1,GSN,HK2,Hmgb1,HNRNPA2B1,HSP90AB1,HSP90B1,HSPA12A,HSPA4,HSPA5,HSPB1,HSPD1,IDH1,IMPA1,KRT17,LANCL1,LGALS1,LMNB1,MAP1B,MAPT,MYEF2,NCAM1,NDRG1,NDUFS1,NDUFV2,NEFL,NPM1,OAT,PACSIN1,PCP2,PCP4,PDIA3,PPP1R1A,RANBP1,RBM3,RBP3,RHO,RLB…
Cell Morphology	3.54E-07-4.98E-02	AIPL1,ATP1B2,ATP6V0A1,BSG,CAMK2B,CP,CTNNA2,DBNL,DNM1L,DNM3,DPYSL3,DPYSL4,DPYSL5,GFAP,GNAO1,HNRNPA2B1,HSPA4,HSPA5,HSPD1,LMNB1,MAP1B,MAPT,NCAM1,PACSIN1,PCP2,PDIA3,PPP2CA,RAB10,RBM3,RHO,RTN4,S100B,SLC1A3,SPTBN2,STIP1,SV2A,TUBA1A,VCP,VDAC1
Cellular Assembly and Organization	3.54E-07-4.98E-02	AIPL1,ANK2,ATP6V0A1,CADPS,CAMK2B,CAMK2D,CTNNA2,DNM1,DNM1L,DNM3,DPYSL3,DPYSL4,DPYSL5,GFAP,GNAO1,HSPA4,LMNB1,MAP1B,MAPT,NCAM1,PACSIN1,PDIA3,PPP2CA,RBM3,RHO,RTN4,S100B,SPTBN2,STIP1,STXBP1,SV2A,SYT1,TUBA1A,VDAC1
Cellular Development	3.54E-07-4.98E-02	ADH5,AIPL1,CAMK2B,CSNK2B,CTNNA2,DNM1L,DNM3,DPYSL3,DPYSL4,DPYSL5,GNAI2,GNAO1,IMPA1,LGALS1,LMNB1,MAP1B,MAPT,NCAM1,PACSIN1,PDIA3,PPP2CA,RHO,RTN4,S100B,SPTBN2,STIP1,SV2A,TUBA1A
Cellular Function and Maintenance	3.54E-07-4.22E-02	ANK2,ATP6V0A1,CAMK2B,CTNNA2,DBNL,DNM1,DNM1L,DNM3,DPYSL3,DPYSL4,DPYSL5,GNAO1,LMNB1,MAP1B,MAPT,NCAM1,PACSIN1,PCP2,PDIA3,PPP2CA,RAB10,RHO,RTN4,S100B,SPTBN2,STIP1,STXBP1,SV2A,SYT1,TUBA1A,VCP,VDAC1
Cellular Growth and Proliferation	3.54E-07-4.98E-02	AIPL1,CAMK2B,CSNK2B,CTNNA2,DNM1L,DNM3,DPYSL3,DPYSL4,DPYSL5,GNAI2,GNAO1,IMPA1,LGALS1,LMNB1,MAP1B,MAPT,NCAM1,PACSIN1,PDIA3,PPP2CA,RHO,RTN4,S100B,SPTBN2,STIP1,SV2A,TUBA1A
Nervous System Development and Function	3.54E-07-4.98E-02	ADH5,AIPL1,ALDH1A3,ANK2,AP2B1,ATP1B2,ATP6V1B2,BSG,CAMK2B,CAMK2D,CP,CRYAB,CSNK2B,CTNNA2,DBNL,DNM1,DNM1L,DNM3,DPYSL3,DPYSL4,DPYSL5,EPB41L2,G6PD,GFAP,GLUD1,GNAI2,GNAO1,GNB4,HK2,HNRNPA2B1,HSPA4,HSPA5,HSPB1,HSPD1,IMPA1,LGALS1,LMNB1,MAP1B,MAPT,NCAM1,OAT,PACSIN1,PCP2,PCP4,PDIA3,PPP1R1A,PPP2CA,RAB10,RBM3,RBP3,RHO,RLBP1,RTN4,S100B,SLC1A3,SPTBN2,STIP1,STXBP1,SV2A,SYT1,TUBA1A,TUBB2A,VDAC1
Organismal Development	3.54E-07-4.98E-02	AIPL1,ALDH1A3,ANXA2,ATP1B2,ATP6V1B2,BSG,CAMK2B,CAMK2D,CP,CRYAB,CSNK2B,CTNNA2,DNM1L,DNM3,DPYSL3,DPYSL4,DPYSL5,EPB41L2,G6PD,GFAP,GLUD1,GNAI2,GNAO1,GNB4,GSN,HSPA4,HSPA5,HSPD1,LGALS1,LMNB1,MAP1B,MAPT,NCAM1,OAT,PACSIN1,PCP4,PDIA3,PPP2CA,RBP3,RHO,RTN4,S100B,SLC1A3,SPTBN2,STIP1,STXBP1,SV2A,TUBA1A,TUBB2A
Tissue Development	3.54E-07-4.98E-02	ADH5,AIPL1,ALDH1A3,ATP1B2,BSG,CAMK2B,CP,CRYAB,CSNK2B,CTNNA2,DNM1L,DNM3,DPYSL3,DPYSL4,DPYSL5,G6PD,GLUD1,GNAI2,GNAO1,GNB4,HSPA5,HSPD1,IMPA1,LGALS1,LMNB1,MAP1B,MAPT,NCAM1,OAT,PACSIN1,PDIA3,PPP2CA,RBP3,RHO,RTN4,S100B,SLC1A3,SPTBN2,STIP1,STXBP1,SV2A,TUBA1A
Tissue Morphology	4.52E-07-4.98E-02	AIPL1,ANK2,ATP1B2,BSG,CAMK2D,CP,CROCC,CTNNA2,DBNL,DNM1L,DPYSL3,DPYSL4,DPYSL5,GFAP,GNAO1,GNB1,GSN,HNRNPA2B1,HSPA4,HSPA5,HSPD1,LMNB1,MAP1B,MAPT,NCAM1,OAT,PACSIN1,RAB10,RBM3,RBP3,RHO,RLBP1,RTN4,S100B,SLC1A3,SPTBN2,STIP1,SV2A,TUBA1A
Skeletal and Muscular Disorders	5.47E-07-4.71E-03	ALDOC,ANXA2,ATP5F1A,ATP6V1A,BSG,CA2,CP,CTNNA2,DPYSL3,GFAP,HSPA5,IMPA1,MAP1B,MYEF2,NDRG1,NDUFS1,NDUFV2,NEFL,PCP4,PDIA3,PPP1R1A,RANBP1,RPSA,SLC1A3,SPTBN2,TUBA1A,TUBA1C
Psychological Disorders	1.2E-06-3.76E-02	ABAT,ALDOC,AMPH,ANXA2,ATP5F1A,ATP6V1A,ATP6V1B2,BIN1,CA2,CAMK2B,CP,CRABP1,CTNNA2,DNM1L,DPYSL3,GFAP,GLS,GSN,HSPA12A,IMPA1,KRT17,LANCL1,LGALS1,LMNB1,MAP1B,MAPT,MYEF2,NCAM1,NDRG1,NDUFS1,NDUFV2,NEFL,PCP4,PPP1R1A,RANBP1,RPSA,SFPQ,SLC1A3,SPTBN2,STIP1,STXBP1,SV2A,SYT1,TUBA1A,TUBA1C,VDAC1,WDR7
Hereditary Disorder	3.69E-06-2.52E-02	ALDOC,ATP5F1A,ATP6V1A,CA2,CP,CTNNA2,DPYSL3,GFAP,IMPA1,MAPT,MYEF2,NDRG1,NDUFS1,NDUFV2,NEFL,PCP2,PCP4,PPP1R1A,RANBP1,RPSA,RTN4,SLC1A3,SPTBN2,TUBA1A
Metabolic Disease	4.29E-06-3.76E-02	ABAT,AMPH,ATP5F1A,BIN1,CAMK2B,CP,CRABP1,CTNNA2,DDAH1,DNM1L,GFAP,HK2,HSPB1,MAPT,SLC1A3,STXBP1,SV2A,VDAC1,WDR7
Cellular Compromise	7.77E-06-4.98E-02	ADH5,AIPL1,ATP1B2,BSG,CROCC,DNM1L,GNB1,HSPA9,IDH1,LMNB1,MAPT,PPP2CA,RBP3,RHO,SLC1A3,SPTBN2,TUBA1A
Embryonic Development	7.83E-06-4.98E-02	AIPL1,ALDH1A3,ATP1B2,BSG,CAMK2B,CP,CRYAB,CSNK2B,CTNNA2,DNM1L,DNM3,DPYSL4,DPYSL5,G6PD,GLUD1,GNAI2,GNAO1,GNB4,HSPA5,HSPD1,LGALS1,LMNB1,MAP1B,MAPT,NCAM1,OAT,PACSIN1,PDIA3,RBP3,RHO,RTN4,S100B,SLC1A3,SPTBN2,STIP1,STXBP1,SV2A,TUBA1A,TUBB2A
Ophthalmic Disease	7.83E-06-4.98E-02	AIPL1,ATP1B2,BSG,CP,CROCC,CRYAB,GFAP,GNB1,HSPD1,MAP1B,NCAM1,OAT,PACSIN1,RBP3,RHO,RLBP1,SLC1A3
Organ Development	7.83E-06-4.98E-02	AIPL1,ALDH1A3,ATP1B2,BSG,CP,CRYAB,G6PD,GLUD1,GNB4,HSPA5,HSPD1,LMNB1,MAP1B,MAPT,NCAM1,OAT,PACSIN1,RBP3,RHO,RTN4,SLC1A3,STIP1,STXBP1
Organ Morphology	7.83E-06-4.98E-02	AIPL1,ATP1B2,ATP6V1B2,BSG,CAMK2D,CP,CTNNA2,DPYSL3,EPB41L2,GFAP,HSPA4,HSPA5,HSPD1,LGALS1,LMNB1,MAP1B,MAPT,NCAM1,OAT,PACSIN1,PCP4,RBP3,RHO,RLBP1,SLC1A3,SPTBN2,TUBA1A
Visual System Development and Function	7.83E-06-4.98E-02	AIPL1,ATP1B2,BSG,CP,CRYAB,HSPB1,HSPD1,MAP1B,NCAM1,OAT,PACSIN1,RBP3,RHO,RLBP1,SLC1A3
Cell-To-Cell Signaling and Interaction	1.65E-05-4.98E-02	CAMK2B,CAMK2D,DNM1L,DPYSL4,DPYSL5,GNAI2,GSN,HSPA4,HSPB1,MAPT,NCAM1,PCP2,PCP4,PPP1R1A,RBM3,RTN4,S100B,SPTBN2,STIP1,STXBP1,VDAC1
Cell Death and Survival	1.8E-05-4.98E-02	AIPL1,AP2B1,ATP1B2,ATP6V0A1,BSG,CAMK2B,CROCC,CRYAB,DNM1L,GNAO1,GNB1,HK2,HSPA4,HSPA5,HSPB1,HSPD1,LGALS1,MAP1B,MAPT,NPM1,RBM3,RBP3,RHO,SLC1A3,STIP1,STXBP1,TCP1,TUBA1A
DNA Replication, Recombination, and Repair	1.27E-04-1.27E-04	HSPB1,LMNB1,MAPT,NPM1
Molecular Transport	4.07E-04-4.98E-02	FABP5,GFAP,GSN,MAPT,NCAM1,PCP2,RHO,SLC1A3,STXBP1,SYT1
Amino Acid Metabolism	4.77E-04-3.76E-02	GLS,GLUD1,SLC1A3
Inflammatory Response	4.77E-04-3.97E-02	ATP6V0A1,GFAP,HSPB1,MAPT
Small Molecule Biochemistry	4.77E-04-4.98E-02	FABP5,GFAP,GLS,GLUD1,GSN,IDH1,MAPT,PCP2,PPP2CA,RBP3,RHO,SLC1A3
Cellular Movement	9.99E-04-4.98E-02	CTNNA2,DNM1,DNM3,GFAP,HSP90AB1,LMNB1,MAP1B,MAPT,RTN4,SYT1,TUBA1A
Endocrine System Disorders	2.64E-03-2.64E-03	CP,DDAH1,GFAP,HK2,HSPB1
Gastrointestinal Disease	2.64E-03-2.64E-03	CP,DDAH1,GFAP,HK2,HSPB1
Developmental Disorder	4.71E-03-2.52E-02	BSG,HSPA5,PDIA3,RTN4
Immunological Disease	4.71E-03-4.71E-03	BSG,HSPA5,PDIA3
Inflammatory Disease	4.71E-03-4.71E-03	BSG,HSPA5,PDIA3
Behavior	5.44E-03-5.44E-03	IMPA1,MAPT
Reproductive System Development and Function	5.44E-03-5.44E-03	IMPA1,MAPT
Cardiovascular System Development and Function	7.56E-03-2.52E-02	ANXA2,CAMK2D,CRYAB,GSN,MAPT,RTN4
Cardiovascular Disease	1.06E-02-2.86E-02	GSN,Hmgb1,HSPA12A,STIP1
Free Radical Scavenging	1.23E-02-1.23E-02	IDH1,MAPT,NDUFS1
Cancer	1.27E-02-4.98E-02	HSPA5,IDH1
Cell Cycle	1.27E-02-1.27E-02	MAPT
Energy Production	1.27E-02-2.15E-02	MAPT,RBP3,RHO
Gene Expression	1.27E-02-1.71E-02	CAMK2D,MAPT,NCAM1
Hematological Disease	1.27E-02-1.27E-02	MAPT
Infectious Diseases	1.27E-02-3.76E-02	BSG,GFAP,MAPT
Lipid Metabolism	1.27E-02-1.27E-02	FABP5,PPP2CA,RBP3
Nucleic Acid Metabolism	1.27E-02-2.15E-02	IDH1,MAPT,PCP2,RHO
Organismal Survival	1.27E-02-4.88E-02	IDH1,MAPT
Post-Translational Modification	1.27E-02-2.52E-02	ADH5,SPTBN2
Vitamin and Mineral Metabolism	1.27E-02-1.27E-02	RBP3
Drug Metabolism	1.71E-02-4.98E-02	GFAP,GSN,SLC1A3
Hematological System Development and Function	2.29E-02-2.29E-02	HSPD1,MAPT,RHO
Dermatological Diseases and Conditions	2.52E-02-3.76E-02	MAPT,RBM3
Organismal Functions	2.52E-02-2.52E-02	RTN4
Protein Degradation	2.52E-02-2.52E-02	SPTBN2
Protein Synthesis	2.52E-02-2.52E-02	SPTBN2

## Sheet: Table S4 (c)
Table S4 (c): IPA-generated protein interaction networks based on the submitted DEPs comparing the retinas Sham- ONC and Sham-CL.
ID	Molecules in Network	Score	Focus Molecules	Top Diseases and Functions
1	AP1B1,APP,ARF1,ARF5,ASAH1,ATOX1,ATP5PD,ATP6V1A,BDNF,CADPS,DLG4,H2BC5,Hnrnpa3,HTT,MAP6,MAPRE3,MAPT,NPC1,OGDH,PSEN1,SIRT1,TAGLN3,TH,UQCRC2,USP7	20	16	[Nervous System Development and Function, Organ Morphology, Tissue Morphology]
2	Anp32a,AP2B1,APP,C3,CARD9,CCL3L3,CCL5,CFH,CIB2,CLTC,CXCL2,CXCL3,DBN1,DYNC1H1,GSTM3,HK1,HNRNPA1,HSPD1,IL10,IL1A,IL4,INA,IRF3,LDHB,LDLRAP1,PEBP1,PRDX6,PTPRC,RAF1,ST8SIA1,TPT1,TTR,TXN,YWHAE,YWHAG	18	17	[Molecular Transport, Neurological Disease, Organismal Injury and Abnormalities]
3	AFG3L2,AMPH,AP2A2,CA2,CALB2,CSF3,DDB1,DDX5,DNM1,DNM3,GABRA2,GABRA5,GABRB3,GPHN,GRM5,IMMT,MECP2,NLGN3,NTRK2,OPA1,PACSIN1,PACSIN2,PGRMC1,PPP3R1,PRKCG,SEPTIN2,SH3GL1,SH3GL3,SLC24A2,SLC25A3,TCF20,TIAM1,UQCRC1,YWHAB,YWHAZ	18	17	[Cellular Assembly and Organization, Nervous System Development and Function, Tissue Morphology]
4	Abca8a,ACAT1,ACTN4,ARF3,ATP1B1,ATP5MG,CADM4,CREB1,CSNK2A1,CXCR4,DCX,DLG4,DLX1,DLX2,EEF1G,ESD,FMR1,GAD1,GNAI2,GNAL,GPM6A,GRN,GSX2,HSPB1,PCDH10,PSEN1,PTGR2,RAC1,RBP1,RPL10,SGK1,SLC18A2,SUCLA2,SYN2,TGFB1	18	17	[Cell Morphology, Nervous System Development and Function, Tissue Morphology]
5	APP,ARL3,ATP6V1C1,ATP6V1F,CRYAA/LOC102724652,CRYBA1,CRYBA2,CRYBA4,CRYBB1,CRYBB2,CRYBB3,CRYGS,CX3CL1,CX3CR1,EIF4E,EPM2AIP1,GUCA1A,H3-3A/H3-3B,KL,MAPT,MSI1,NPC1,PDE6D,TGFB1,TNF,TREM2	18	15	[Cellular Movement, Hematological System Development and Function, Immune Cell Trafficking]
6	AP2A1,APP,ASTN2,CAMK2A,CIRBP,DDX1,E2F1,Fus,HMGN1,HNRNPD,KMT2D,MAPT,NEFL,OXR1,PABPC1,PSEN1,PTGR1,RARA,RPS12,RTRAF,S100B,TXNRD1	17	14	[Nervous System Development and Function, Neurological Disease, Organismal Injury and Abnormalities]
7	ADH5,ADORA2A,CADM2,CCT5,CYC1,dopamine,DRD2,DYNLL1,GNAL,GRIN3A,HNRNPH1,ITPA,KIF1B,LAMP2,LMNA,Mt1,NDUFS8,norepinephrine,NR4A2,NTRK2,PICK1,PINK1,PPP2CA,PRDX1,PRKCG,PRKN,PYGB,RAB3A,SLC18A2,SLC6A3,SNCA,SORL1,SYP,VAT1L,VPS35	17	16	[Cell-To-Cell Signaling and Interaction, Drug Metabolism, Molecular Transport]
8	ADAM10,ADORA2A,CAMK2A,CDK5R1,CLIC6,CRYAB,CX3CL1,dopamine,DRD2,EIF5A,FASN,HNRNPA2B1,HPRT1,HTT,IP6K3,JUN,MKNK1,Nefm,NTRK2,PPARD,PPP3CA,RAB3A,RAB3GAP1,RPH3A,SDHA,SLC18A3,SLC25A22,SPTAN1,SPTBN1,SPTBN2,ST13,SYN1,SYN2,SYP,TH	12	13	[Cellular Development, Cellular Growth and Proliferation, Nervous System Development and Function]
9	AIPL1,APP,ARF4,ATP6AP2,BFSP2,CASP7,CNTF,CRX,DDIT3,DLAT,DLG4,ESRRB,FOS,HK2,HMOX1,LCN2,NID1,NRL,NSFL1C,OSGEP,OTX2,PDE6A,PDE6B,PDE6G,PDHA1,PPARGC1A,PSAT1,RABGEF1,RHO,SAG,SLC1A7,SOX2,TCEA1,TGFB1,TLR7	12	13	[Ophthalmic Disease, Organ Development, Visual System Development and Function]
10	A2M,APOE,ATF4,BCAR1,CD300LF,CPLX3,CRK,DBI,DDIT3,GFAP,GRIN1,H2BC3,HMOX1,HPX,ICAM1,IDH1,IL1B,IL6,IRF8,MAPK8,NFE2L1,NGF,NOS2,PSMA4,PSMA7,PSMB7,PSMD1,PSMD13,PXN,SLC2A1,TFRC,TNF,TSC2,TSPO,UBQLN2	12	13	[Neurological Disease, Organismal Injury and Abnormalities, Psychological Disorders]
11	NR4A2,TSFM	1	1	[Hereditary Disorder, Metabolic Disease, Neurological Disease]
12	EIF2B5,HSPA12A	1	1	[Developmental Disorder, Hereditary Disorder, Neurological Disease]
13	CBS/LOC102724560,LANCL1	1	1	[Organ Development, Organismal Injury and Abnormalities, Reproductive System Development and Function]
14	PUM1,SF3B3	1	1	[Hereditary Disorder, Neurological Disease, Organismal Injury and Abnormalities]
