# Supplementary material for: Retina-Targeted 17β-Estradiol by the DHED Prodrug Rescues Visual Function and Actuates Neuroprotective Protein Networks After Optic Nerve Crush in a Rat Model of Surgical Menopause
Source: Int J Mol Sci. 2025 Feb 21;26(5):1846. doi: 10.3390/ijms26051846 (PMC11899211; doi:10.3390/ijms26051846)
Supplement: Supplementary file 1 [file ijms-26-01846-s001.zip › ijms-3422508_TableS3.xlsx]

## Sheet: Table S3
Table S3: List of identified and validated proteins (Scaffold 5.3.3 : >95% and >99.9% probability by Peptide Prophet and Protein Prophet, respectively, with a minimum of two unique peptides) comparing the retinas from the Sham-ONC and Sham-CL eyes. Statistical significance was determined by Fisher's exact test with BH correction.
Total regulated	318
Downregulated	224
Upregulated	94
Identified Proteins	Accession Number	Fisher's Exact Test (p-value): *(p 0.01015)	Fold Change Ips/Cont
Phosphoglycerate kinase OS=Rattus norvegicus OX=10116 GN=Pgk2 PE=1 SV=1	Q5XIV1	0.0001	-100
Histone-binding protein RBBP7 OS=Rattus norvegicus OX=10116 GN=Rbbp7 PE=2 SV=1	Q71UF4	0.0001	-100
Transgelin OS=Rattus norvegicus OX=10116 GN=Tagln3 PE=1 SV=1	A0A0G2K6I5	0.0001	-100
Calponin-3 OS=Rattus norvegicus OX=10116 GN=Cnn3 PE=1 SV=1	P37397	0.0001	-100
Cluster of Acyl-CoA-binding protein OS=Rattus norvegicus OX=10116 GN=Dbi PE=1 SV=3 (P11030)	P11030	0.0001	-100
Acyl-CoA-binding protein OS=Rattus norvegicus OX=10116 GN=Dbi PE=1 SV=1	Q6TXF3	0.0001	-100
FUS RNA-binding protein OS=Rattus norvegicus OX=10116 GN=Fus PE=1 SV=1	Q5PQK2	0.0001	-100
Enhancer of rudimentary homolog OS=Rattus norvegicus OX=10116 GN=Erh PE=1 SV=1	B2RYQ5	0.0001	-100
Exportin-1 OS=Rattus norvegicus OX=10116 GN=Xpo1 PE=1 SV=1	Q80U96	0.0001	-100
Dynein light chain 1, cytoplasmic OS=Rattus norvegicus OX=10116 GN=Dynll1 PE=1 SV=1	P63170	0.00017	-100
Transcription elongation factor A protein 1 OS=Rattus norvegicus OX=10116 GN=Tcea1 PE=1 SV=1	Q4KLL0	0.00031	-100
Vps35 protein (Fragment) OS=Rattus norvegicus OX=10116 GN=Vps35 PE=2 SV=1	B5DFC1	0.00031	-100
ADP-ribosylation factor 5 OS=Rattus norvegicus OX=10116 GN=Arf5 PE=1 SV=2	P84083	0.00058	-100
Phosphatidylethanolamine-binding protein 1 OS=Homo sapiens OX=9606 GN=PEBP1 PE=1 SV=3	P30086	0.00058	-100
Synapsin II, isoform CRA_a OS=Rattus norvegicus OX=10116 GN=Syn2 PE=1 SV=3	G3V733	0.00058	-100
Peptidyl-prolyl cis-trans isomerase OS=Rattus norvegicus OX=10116 GN=Ppial4g PE=1 SV=2	M0RCZ9	0.0011	-100
Casein kinase II subunit alpha OS=Rattus norvegicus OX=10116 GN=Csnk2a1 PE=1 SV=2	P19139	0.0011	-100
Nascent polypeptide-associated complex subunit alpha OS=Rattus norvegicus OX=10116 GN=Naca PE=1 SV=1	M0R9L0	0.0011	-100
Guanylate cyclase activator 1A OS=Rattus norvegicus OX=10116 GN=Guca1a PE=4 SV=1	D3ZII9	0.0011	-100
MG2 domain-containing protein (Fragment) OS=Rattus norvegicus OX=10116 PE=4 SV=1	Q63335	0.0011	-100
Tubulin beta chain OS=Rattus norvegicus OX=10116 GN=Tubb1 PE=1 SV=1	M0R8B6	0.002	-100
Glycine--tRNA ligase OS=Rattus norvegicus OX=10116 GN=Gars1 PE=1 SV=2	Q5I0G4	0.002	-100
Inosine triphosphate pyrophosphatase OS=Rattus norvegicus OX=10116 GN=Itpa PE=3 SV=1	D3ZW55	0.002	-100
WD repeat-containing protein 61 OS=Rattus norvegicus OX=10116 GN=Wdr61 PE=1 SV=1	Q4V7A0	0.002	-100
Ubiquitin-conjugating enzyme E2M OS=Rattus norvegicus OX=10116 GN=Ube2m PE=1 SV=1	D3ZNQ6	0.002	-100
Galectin OS=Rattus norvegicus OX=10116 GN=Lgalsl PE=1 SV=1	B4F7A3	0.002	-100
Importin 5 OS=Rattus norvegicus OX=10116 GN=Ipo5 PE=1 SV=1	D4A781	0.002	-100
Cct-5 protein (Fragment) OS=Rattus norvegicus OX=10116 PE=2 SV=1	Q6B436	0.0037	-100
Glutamate decarboxylase 1 OS=Rattus norvegicus OX=10116 GN=Gad1 PE=2 SV=1	P18088	0.0037	-100
Protein kinase C and casein kinase substrate in neurons 2 protein OS=Rattus norvegicus OX=10116 GN=Pacsin2 PE=1 SV=2	R9PXU3	0.0069	-100
Hepatoma-derived growth factor-related protein 2 OS=Rattus norvegicus OX=10116 GN=Hdgfl2 PE=1 SV=2	Q925G1	0.0069	-100
26S proteasome non-ATPase regulatory subunit 13 OS=Rattus norvegicus OX=10116 GN=Psmd13 PE=1 SV=1	B0BN93	0.0069	-100
Cluster of Acid ceramidase OS=Rattus norvegicus OX=10116 GN=Asah1 PE=1 SV=1 (Q6P7S1)	Q6P7S1 [2]	0.0069	-100
Acid ceramidase OS=Rattus norvegicus OX=10116 GN=Asah1 PE=1 SV=1	Q6P7S1	0.0069	-100
Isoform Crk-I of Adapter molecule crk OS=Rattus norvegicus OX=10116 GN=Crk	Q63768-2	0.0069	-100
Cluster of Importin subunit alpha OS=Rattus norvegicus OX=10116 GN=Kpna4 PE=1 SV=1 (Q56R17)	Q56R17 [2]	0.0069	-100
Importin subunit alpha OS=Rattus norvegicus OX=10116 GN=Kpna4 PE=1 SV=1	Q56R17	0.0069	-100
Ubiquitin carboxyl-terminal hydrolase 7 OS=Rattus norvegicus OX=10116 GN=Usp7 PE=1 SV=1	Q4VSI4	0.0069	-100
Uncharacterized protein OS=Rattus norvegicus OX=10116 PE=1 SV=2	E9PSU5	0.0001	-33.3333
ADP-ribosylation factor 4 OS=Rattus norvegicus OX=10116 GN=Arf4 PE=2 SV=2	P61751	0.0001	-25
Dcps protein (Fragment) OS=Rattus norvegicus OX=10116 GN=Dcps PE=2 SV=1	Q5EBD4	0.0001	-25
V-type proton ATPase subunit F OS=Rattus norvegicus OX=10116 GN=Atp6v1f PE=1 SV=1	P50408	0.00013	-20
Hsc70-interacting protein OS=Rattus norvegicus OX=10116 GN=St13 PE=1 SV=1	P50503	0.0001	-16.6667
Translationally-controlled tumor protein OS=Rattus norvegicus OX=10116 GN=Tpt1 PE=1 SV=1	P63029	0.0001	-16.6667
Oxidation resistance protein 1 OS=Rattus norvegicus OX=10116 GN=Oxr1 PE=1 SV=1	A0A0G2K7Y2	0.00071	-16.6667
Acidic leucine-rich nuclear phosphoprotein 32 family member B OS=Rattus norvegicus OX=10116 GN=Anp32b PE=1 SV=1	Q9EST6	0.00071	-16.6667
26S proteasome non-ATPase regulatory subunit 1 OS=Rattus norvegicus OX=10116 GN=Psmd1 PE=1 SV=1	A0A0G2JTW5	0.0022	-16.6667
Cluster of Polyadenylate-binding protein 1 OS=Rattus norvegicus OX=10116 GN=Pabpc1 PE=1 SV=1 (A0A0G2JZS2)	A0A0G2JZS2 [5]	0.0022	-16.6667
Polyadenylate-binding protein 1 OS=Rattus norvegicus OX=10116 GN=Pabpc1 PE=1 SV=1	A0A0G2JZS2 (+1)	0.0022	-16.6667
Calcium-dependent secretion activator 1 OS=Rattus norvegicus OX=10116 GN=Cadps PE=1 SV=3	F1LLX6	0.0001	-14.2857
Tumor protein D52 OS=Rattus norvegicus OX=10116 GN=Tpd52 PE=1 SV=2	F1MAB9	0.0038	-14.2857
HIV TAT specific factor 1 (Predicted) OS=Rattus norvegicus OX=10116 GN=Htatsf1 PE=1 SV=2	D4A997	0.0038	-14.2857
Prostaglandin reductase 1 OS=Rattus norvegicus OX=10116 GN=Ptgr1 PE=2 SV=3	P97584	0.0001	-12.5
Similar to RIKEN cDNA 6430548M08 OS=Rattus norvegicus OX=10116 GN=RGD1304884 PE=1 SV=1	D4A3C2	0.0001	-12.5
Omega-amidase NIT2 OS=Rattus norvegicus OX=10116 GN=Nit2 PE=1 SV=1	Q497B0	0.00013	-12.5
Protein-L-isoaspartate O-methyltransferase OS=Rattus norvegicus OX=10116 GN=Pcmt1 PE=1 SV=1	A0A140TAB9 (+1)	0.0065	-12.5
Copper transport protein ATOX1 OS=Rattus norvegicus OX=10116 GN=Atox1 PE=1 SV=1	Q9WUC4	0.0065	-12.5
Peptidyl-prolyl cis-trans isomerase D OS=Rattus norvegicus OX=10116 GN=Ppid PE=1 SV=3	Q6DGG0	0.0065	-12.5
Magnesium-dependent phosphatase 1 OS=Rattus norvegicus OX=10116 GN=Mdp1 PE=1 SV=1	D4A4U3	0.0065	-12.5
G3BP stress granule assembly factor 2 OS=Rattus norvegicus OX=10116 GN=G3bp2 PE=1 SV=1	Q6AY21	0.0065	-12.5
Probable tRNA N6-adenosine threonylcarbamoyltransferase OS=Rattus norvegicus OX=10116 GN=Osgep PE=2 SV=2	Q9WVS2	0.0065	-12.5
Cluster of Proteasome subunit alpha type OS=Rattus norvegicus OX=10116 GN=Psma7 PE=1 SV=1 (A0A0G2K0W9)	A0A0G2K0W9 [4]	0.011	-12.5
Proteasome subunit alpha type OS=Rattus norvegicus OX=10116 GN=Psma7 PE=1 SV=1	A0A0G2K0W9 (+2)	0.011	-12.5
Soluble guanylyl cyclase beta 1 subunit OS=Rattus norvegicus OX=10116 PE=2 SV=1	Q80WY5	0.011	-12.5
Cluster of Importin 5 OS=Rattus norvegicus OX=10116 GN=Ipo5 PE=1 SV=1 (D4A781)	D4A781 [2]	0.011	-12.5
V-type proton ATPase subunit C 1 OS=Rattus norvegicus OX=10116 GN=Atp6v1c1 PE=2 SV=1	Q5FVI6	0.0001	-11.1111
Splicing factor 3a, subunit 3 OS=Rattus norvegicus OX=10116 GN=Sf3a3 PE=1 SV=1	Q4KLI7	0.00064	-11.1111
Ppm1b protein OS=Rattus norvegicus OX=10116 GN=Ppm1b PE=1 SV=1	Q99ND8	0.00064	-11.1111
Cluster of Phosphoglucomutase 1 OS=Rattus norvegicus OX=10116 GN=Pgm1 PE=1 SV=2 (Q499Q4)	Q499Q4 [2]	0.0001	-10
Phosphoglucomutase 1 OS=Rattus norvegicus OX=10116 GN=Pgm1 PE=1 SV=2	Q499Q4	0.0001	-10
Chromosome segregation 1-like OS=Rattus norvegicus OX=10116 GN=Cse1l PE=1 SV=1	D3ZPR0	0.0001	-10
Calretinin OS=Rattus norvegicus OX=10116 GN=Calb2 PE=1 SV=1	P47728	0.0001	-10
Heterogeneous nuclear ribonucleoprotein F OS=Rattus norvegicus OX=10116 GN=Hnrnpf PE=1 SV=3	Q794E4	0.0001	-10
Heat shock 70kDa protein 12A (Predicted), isoform CRA_a OS=Rattus norvegicus OX=10116 GN=Hspa12a PE=1 SV=1	D3ZC55	0.00011	-10
Neuronal membrane glycoprotein M6-a OS=Rattus norvegicus OX=10116 GN=Gpm6a PE=1 SV=1	Q812E9	0.00018	-10
Isoform 2 of Heterogeneous nuclear ribonucleoprotein D0 OS=Rattus norvegicus OX=10116 GN=Hnrnpd	Q9JJ54-2	0.00023	-10
AP-2 complex subunit alpha OS=Rattus norvegicus OX=10116 GN=Ap2a1 PE=1 SV=1	D3ZUY8	0.00031	-10
Isoform 2 of Prostaglandin reductase 2 OS=Rattus norvegicus OX=10116 GN=Ptgr2	Q5BK81-2	0.00061	-10
60S acidic ribosomal protein P2 OS=Rattus norvegicus OX=10116 GN=Rplp2 PE=1 SV=2	P02401	0.00083	-10
Cluster of RCG61762, isoform CRA_a OS=Rattus norvegicus OX=10116 GN=Sfrs7 PE=2 SV=1 (Q4KLJ1)	Q4KLJ1 [2]	0.0011	-10
RCG61762, isoform CRA_a OS=Rattus norvegicus OX=10116 GN=Sfrs7 PE=2 SV=1	Q4KLJ1	0.0011	-10
Ilf2 protein OS=Rattus norvegicus OX=10116 GN=Ilf2 PE=1 SV=1	B2RZC6	0.0011	-10
PEST proteolytic signal-containing nuclear protein OS=Rattus norvegicus OX=10116 GN=Pcnp PE=1 SV=1	Q7TP40	0.0014	-10
Protein S100-B OS=Rattus norvegicus OX=10116 GN=S100b PE=1 SV=2	P04631	0.0018	-10
Cluster of Ilf2 protein OS=Rattus norvegicus OX=10116 GN=Ilf2 PE=1 SV=1 (B2RZC6)	B2RZC6 [2]	0.0022	-10
Cluster of Alpha-1,4 glucan phosphorylase OS=Rattus norvegicus OX=10116 GN=Pygb PE=1 SV=2 (G3V6Y6)	G3V6Y6 [4]	0.0022	-10
Alpha-1,4 glucan phosphorylase OS=Rattus norvegicus OX=10116 GN=Pygb PE=1 SV=2	G3V6Y6	0.0022	-10
Pre-mRNA processing factor 8, isoform CRA_a OS=Rattus norvegicus OX=10116 GN=Prpf8 PE=1 SV=1	G3V6H2	0.0035	-10
Cluster of Thioredoxin reductase 1, cytoplasmic OS=Rattus norvegicus OX=10116 GN=Txnrd1 PE=1 SV=1 (A0A0G2JUN7)	A0A0G2JUN7 [2]	0.0035	-10
Thioredoxin reductase 1, cytoplasmic OS=Rattus norvegicus OX=10116 GN=Txnrd1 PE=1 SV=1	A0A0G2JUN7	0.0035	-10
Proteasome subunit alpha type-4 OS=Rattus norvegicus OX=10116 GN=Psma4 PE=1 SV=1	P21670	0.0035	-10
Glutathione S-transferase LANCL1 OS=Rattus norvegicus OX=10116 GN=Lancl1 PE=1 SV=2	Q9QX69	0.005	-10
Cluster of 26S proteasome non-ATPase regulatory subunit 1 OS=Rattus norvegicus OX=10116 GN=Psmd1 PE=1 SV=1 (G3V8B6)	G3V8B6 [2]	0.0082	-10
26S proteasome non-ATPase regulatory subunit 1 OS=Rattus norvegicus OX=10116 GN=Psmd1 PE=1 SV=1	G3V8B6	0.0082	-10
Phosphodiesterase OS=Rattus norvegicus OX=10116 GN=Pde6b PE=3 SV=1	D3ZDI8	0.0001	-5
Cluster of Isoform 2 of Heterogeneous nuclear ribonucleoprotein A3 OS=Rattus norvegicus OX=10116 GN=Hnrnpa3 (Q6URK4-2)	Q6URK4-2 [3]	0.0001	-5
Isoform 2 of Heterogeneous nuclear ribonucleoprotein A3 OS=Rattus norvegicus OX=10116 GN=Hnrnpa3	Q6URK4-2	0.0001	-5
Heterogeneous nuclear ribonucleoprotein H3 OS=Rattus norvegicus OX=10116 GN=Hnrnph3 PE=1 SV=1	D4ABK7	0.0001	-5
Cytoplasmic dynein 1 heavy chain 1 OS=Rattus norvegicus OX=10116 GN=Dync1h1 PE=1 SV=2	M0R9X8	0.0001	-5
Rat glutathione S-transferase OS=Rattus norvegicus OX=10116 PE=2 SV=1	Q6LDP3	0.0001	-5
Cullin-associated NEDD8-dissociated protein 1 OS=Rattus norvegicus OX=10116 GN=Cand1 PE=1 SV=1	P97536	0.0001	-5
AP-2 complex subunit beta OS=Rattus norvegicus OX=10116 GN=Ap2b1 PE=1 SV=1	P62944	0.0001	-5
Splicing factor 3b, subunit 3 OS=Rattus norvegicus OX=10116 GN=Sf3b3 PE=1 SV=2	E9PT66	0.0001	-5
Hexokinase-2 OS=Rattus norvegicus OX=10116 GN=Hk2 PE=1 SV=1	P27881	0.0001	-5
NSFL1 cofactor p47 OS=Rattus norvegicus OX=10116 GN=Nsfl1c PE=1 SV=1	O35987	0.0001	-5
Peroxiredoxin-6 OS=Rattus norvegicus OX=10116 GN=Prdx6 PE=1 SV=3	O35244	0.0001	-5
CArG-binding factor A OS=Rattus norvegicus OX=10116 GN=Hnrnpab PE=1 SV=1	Q9QX80	0.0001	-5
Cluster of ADP-ribosylation factor 1 OS=Rattus norvegicus OX=10116 GN=Arf1 PE=1 SV=2 (P84079)	P84079 [6]	0.0001	-5
ADP-ribosylation factor 1 OS=Rattus norvegicus OX=10116 GN=Arf1 PE=1 SV=2	P84079	0.0001	-5
FKBP prolyl isomerase 11 OS=Rattus norvegicus OX=10116 GN=Arf3 PE=3 SV=1	A0A0G2JV81 (+2)	0.0001	-5
Cluster of ADP-ribosylation factor-like protein 3 OS=Rattus norvegicus OX=10116 GN=Arl3 PE=1 SV=2 (F8WG91)	F8WG91 [2]	0.00012	-5
ADP-ribosylation factor-like protein 3 OS=Rattus norvegicus OX=10116 GN=Arl3 PE=1 SV=2	F8WG91	0.00012	-5
Alpha actinin 4 (Fragment) OS=Rattus norvegicus OX=10116 PE=2 SV=1	Q99MI8	0.00015	-5
Cluster of Phosphoserine aminotransferase OS=Rattus norvegicus OX=10116 GN=Psat1 PE=2 SV=1 (Q68FU2)	Q68FU2 [3]	0.0003	-5
Phosphoserine aminotransferase OS=Rattus norvegicus OX=10116 GN=Psat1 PE=2 SV=1	Q68FU2	0.0003	-5
Thioredoxin OS=Rattus norvegicus OX=10116 GN=Txn PE=1 SV=2	P11232	0.00068	-5
Cluster of Leukotriene A(4) hydrolase OS=Rattus norvegicus OX=10116 GN=Lta4h PE=1 SV=1 (Q499P2)	Q499P2 [2]	0.00068	-5
Leukotriene A(4) hydrolase OS=Rattus norvegicus OX=10116 GN=Lta4h PE=1 SV=1	Q499P2	0.00068	-5
Mannose-6-phosphate isomerase OS=Rattus norvegicus OX=10116 GN=Mpi PE=2 SV=1	Q68FX1	0.00074	-5
Cluster of Alpha-actinin-4 OS=Rattus norvegicus OX=10116 GN=Actn4 PE=1 SV=2 (Q9QXQ0)	Q9QXQ0 [4]	0.00074	-5
Alpha-actinin-4 OS=Rattus norvegicus OX=10116 GN=Actn4 PE=1 SV=2	Q9QXQ0	0.0011	-5
Fatty acid synthase OS=Rattus norvegicus OX=10116 GN=Fasn PE=1 SV=3	P12785	0.0011	-5
Casein kinase II subunit beta OS=Rattus norvegicus OX=10116 GN=Csnk2b PE=1 SV=2	Q68G11	0.0017	-5
Cluster of Prostaglandin reductase 2 OS=Rattus norvegicus OX=10116 GN=Ptgr2 PE=2 SV=2 (Q5BK81)	Q5BK81 [2]	0.0017	-5
Prostaglandin reductase 2 OS=Rattus norvegicus OX=10116 GN=Ptgr2 PE=2 SV=2	Q5BK81	0.0017	-5
Cluster of Calcium-dependent secretion activator 1 OS=Rattus norvegicus OX=10116 GN=Cadps PE=1 SV=1 (Q62717)	Q62717 [3]	0.0017	-5
Cluster of Metallothionein-1 OS=Rattus norvegicus OX=10116 GN=Mt1 PE=1 SV=1 (P02803)	P02803 [2]	0.0026	-5
Metallothionein-1 OS=Rattus norvegicus OX=10116 GN=Mt1 PE=1 SV=1	P02803	0.0026	-5
Polypyrimidine tract-binding protein 2 OS=Rattus norvegicus OX=10116 GN=Ptbp2 PE=1 SV=1	Q66H20	0.0026	-5
ADP-ribosylation factor-like protein 3 OS=Rattus norvegicus OX=10116 GN=Arl3 PE=1 SV=2	P37996	0.0026	-5
RNA-binding protein Musashi homolog 1 OS=Rattus norvegicus OX=10116 GN=Msi1 PE=1 SV=1	Q8K3P4	0.0037	-5
Protein phosphatase 1B OS=Rattus norvegicus OX=10116 GN=Ppm1b PE=2 SV=1	P35815	0.0038	-5
Eukaryotic translation initiation factor 5A-1 OS=Rattus norvegicus OX=10116 GN=Eif5a PE=1 SV=3	Q3T1J1	0.004	-5
Cluster of Protein phosphatase 1B OS=Rattus norvegicus OX=10116 GN=Ppm1b PE=2 SV=1 (P35815)	P35815 [3]	0.004	-5
EPM2A-interacting protein 1 OS=Rattus norvegicus OX=10116 GN=Epm2aip1 PE=1 SV=3	F1M471	0.004	-5
Leukotriene A-4 hydrolase OS=Rattus norvegicus OX=10116 GN=Lta4h PE=2 SV=2	P30349	0.006	-5
LRRGT00192 OS=Rattus norvegicus OX=10116 GN=Rtraf PE=1 SV=1	Q6QI16	0.0088	-5
Calcium-dependent secretion activator 1 OS=Rattus norvegicus OX=10116 GN=Cadps PE=1 SV=1	Q62717	0.0088	-5
Microtubule-associated protein RP/EB family member 3 OS=Rattus norvegicus OX=10116 GN=Mapre3 PE=1 SV=1	Q5XIT1	0.0088	-5
Cluster of Proteasome subunit beta type-7 OS=Rattus norvegicus OX=10116 GN=Psmb7 PE=1 SV=1 (Q9JHW0)	Q9JHW0 [2]	0.0092	-5
Proteasome subunit beta type-7 OS=Rattus norvegicus OX=10116 GN=Psmb7 PE=1 SV=1	Q9JHW0	0.0092	-5
Phosphohistidine phosphatase 1 OS=Rattus norvegicus OX=10116 GN=Phpt1 PE=1 SV=1	D3ZP47	0.0093	-5
Cluster of Phosphodiesterase OS=Rattus norvegicus OX=10116 GN=Pde6a PE=3 SV=1 (D3Z8C9)	D3Z8C9 [3]	0.0001	-3.33333
Cluster of Heterogeneous nuclear ribonucleoprotein A1 OS=Rattus norvegicus OX=10116 GN=Hnrnpa1 PE=1 SV=1 (Q6P6G9)	Q6P6G9 [2]	0.0001	-3.33333
Heterogeneous nuclear ribonucleoprotein A1 OS=Rattus norvegicus OX=10116 GN=Hnrnpa1 PE=1 SV=1	Q6P6G9	0.0001	-3.33333
Cluster of Cytoplasmic dynein 1 heavy chain 1 OS=Rattus norvegicus OX=10116 GN=Dync1h1 PE=1 SV=1 (P38650)	P38650 [2]	0.0001	-3.33333
Cytoplasmic dynein 1 heavy chain 1 OS=Rattus norvegicus OX=10116 GN=Dync1h1 PE=1 SV=1	P38650	0.0001	-3.33333
Cluster of AP-1 complex subunit beta-1 OS=Rattus norvegicus OX=10116 GN=Ap1b1 PE=1 SV=1 (P52303)	P52303 [2]	0.0001	-3.33333
AP-1 complex subunit beta-1 OS=Rattus norvegicus OX=10116 GN=Ap1b1 PE=1 SV=1	P52303	0.0001	-3.33333
AP complex subunit beta OS=Rattus norvegicus OX=10116 GN=Ap1b1 PE=1 SV=1	A0A0G2K2V2	0.0001	-3.33333
Cluster of Rat glutathione S-transferase OS=Rattus norvegicus OX=10116 PE=2 SV=1 (Q6LDP3)	Q6LDP3 [3]	0.0001	-3.33333
ATP-binding cassette, subfamily A (ABC1), member 8a OS=Rattus norvegicus OX=10116 GN=Abca8a PE=1 SV=3	D3ZCF8	0.0001	-3.33333
Cluster of Amphiphysin OS=Rattus norvegicus OX=10116 GN=Amph PE=1 SV=1 (O08838)	O08838 [6]	0.0002	-3.33333
Vesicle amine transport 1-like OS=Rattus norvegicus OX=10116 GN=Vat1l PE=1 SV=2	M0R3N4	0.00025	-3.33333
Serine/threonine-protein phosphatase 2A catalytic subunit alpha isoform OS=Rattus norvegicus OX=10116 GN=Ppp2ca PE=1 SV=1	P63331	0.00096	-3.33333
Amphiphysin OS=Rattus norvegicus OX=10116 GN=Amph PE=1 SV=1	O08838	0.0013	-3.33333
Alpha-2-macroglobulin OS=Rattus norvegicus OX=10116 GN=A2m PE=2 SV=2	P06238	0.002	-3.33333
Uncharacterized protein OS=Rattus norvegicus OX=10116 PE=2 SV=1	Q6P769	0.0022	-3.33333
6-phosphogluconolactonase OS=Rattus norvegicus OX=10116 GN=Pgls PE=1 SV=1	G3V8D5	0.0023	-3.33333
Cluster of Chloride intracellular channel protein OS=Rattus norvegicus OX=10116 GN=Clic6 PE=1 SV=1 (A0A0G2JTB6)	A0A0G2JTB6 [2]	0.003	-3.33333
Chloride intracellular channel protein OS=Rattus norvegicus OX=10116 GN=Clic6 PE=1 SV=1	A0A0G2JTB6	0.003	-3.33333
Secernin-2 OS=Rattus norvegicus OX=10116 GN=Scrn2 PE=2 SV=1	Q6AYR8	0.0037	-3.33333
ATPase H+-transporting V1 subunit A (Fragment) OS=Rattus norvegicus OX=10116 GN=Atp6v1a PE=1 SV=1	A0A1W2Q6N0	0.0043	-3.33333
Isocitrate dehydrogenase [NADP] cytoplasmic OS=Rattus norvegicus OX=10116 GN=Idh1 PE=1 SV=1	P41562	0.0046	-3.33333
Guanylate kinase 1 OS=Rattus norvegicus OX=10116 GN=Guk1 PE=1 SV=2	E9PTV0	0.0051	-3.33333
Complexin 3 OS=Rattus norvegicus OX=10116 GN=Cplx3 PE=1 SV=1	D4ABY0	0.0057	-3.33333
Isoform 13 of Dynamin-3 OS=Rattus norvegicus OX=10116 GN=Dnm3	Q08877-8	0.0061	-3.33333
Cluster of Alcohol dehydrogenase class-3 OS=Rattus norvegicus OX=10116 GN=Adh5 PE=1 SV=2 (P12711)	P12711 [2]	0.0062	-3.33333
Alcohol dehydrogenase class-3 OS=Rattus norvegicus OX=10116 GN=Adh5 PE=1 SV=2	P12711	0.0062	-3.33333
Cluster of 40S ribosomal protein S12 OS=Rattus norvegicus OX=10116 GN=Rps12 PE=1 SV=1 (Q6PDW1)	Q6PDW1 [3]	0.0072	-3.33333
40S ribosomal protein S12 OS=Rattus norvegicus OX=10116 GN=Rps12 PE=1 SV=1	Q6PDW1	0.0072	-3.33333
40S ribosomal protein S12 OS=Rattus norvegicus OX=10116 GN=LOC100360573 PE=3 SV=3	D3ZHB3	0.0083	-3.33333
Arginyl aminopeptidase (Aminopeptidase B) OS=Rattus norvegicus OX=10116 GN=Rnpep PE=2 SV=1	Q6P7D2	0.0085	-3.33333
Elongation factor 1-gamma OS=Rattus norvegicus OX=10116 GN=Eef1g PE=2 SV=3	Q68FR6	0.0094	-3.33333
Ciliary rootlet coiled-coil, rootletin OS=Rattus norvegicus OX=10116 GN=Crocc PE=1 SV=2	F1M6Q2	0.0001	-2.5
Cluster of Spectrin alpha chain, non-erythrocytic 1 OS=Rattus norvegicus OX=10116 GN=Sptan1 PE=1 SV=1 (A0A0G2K1E7)	A0A0G2K1E7 [2]	0.0001	-2.5
Spectrin alpha chain, non-erythrocytic 1 OS=Rattus norvegicus OX=10116 GN=Sptan1 PE=1 SV=1	A0A0G2K1E7	0.0001	-2.5
Spectrin alpha chain, non-erythrocytic 1 OS=Rattus norvegicus OX=10116 GN=Sptan1 PE=1 SV=1	A0A0G2JZ69	0.0001	-2.5
14-3-3 protein epsilon OS=Rattus norvegicus OX=10116 GN=Ywhae PE=1 SV=1	P62260	0.0001	-2.5
Spectrin beta chain OS=Rattus norvegicus OX=10116 GN=Sptbn1 PE=1 SV=1	A0A0G2K8W9	0.0001	-2.5
Cluster of Isoform 5 of Dynamin-1 OS=Rattus norvegicus OX=10116 GN=Dnm1 (P21575-5)	P21575-5 [12]	0.0001	-2.5
Isoform 5 of Dynamin-1 OS=Rattus norvegicus OX=10116 GN=Dnm1	P21575-5	0.0001	-2.5
Cluster of Hexokinase-1 OS=Rattus norvegicus OX=10116 GN=Hk1 PE=1 SV=4 (P05708)	P05708 [5]	0.0001	-2.5
Isoform 2 of Dynamin-1 OS=Rattus norvegicus OX=10116 GN=Dnm1	P21575-2	0.00013	-2.5
Spectrin beta chain OS=Rattus norvegicus OX=10116 GN=Sptbn1 PE=1 SV=3	G3V6S0	0.00022	-2.5
Cluster of Spectrin beta chain OS=Rattus norvegicus OX=10116 GN=Sptbn1 PE=1 SV=3 (G3V6S0)	G3V6S0 [4]	0.00034	-2.5
Cluster of Hypoxanthine-guanine phosphoribosyltransferase OS=Rattus norvegicus OX=10116 GN=Hprt1 PE=1 SV=1 (P27605)	P27605 [2]	0.0029	-2.5
Hypoxanthine-guanine phosphoribosyltransferase OS=Rattus norvegicus OX=10116 GN=Hprt1 PE=1 SV=1	P27605	0.0029	-2.5
Dihydropyrimidinase-related protein 5 OS=Rattus norvegicus OX=10116 GN=Dpysl5 PE=1 SV=1	Q9JHU0	0.0035	-2.5
Ras-related protein Rab-3A OS=Rattus norvegicus OX=10116 GN=Rab3a PE=1 SV=1	P63012	0.0041	-2.5
Inorganic pyrophosphatase 1 OS=Rattus norvegicus OX=10116 GN=Ppa1 PE=1 SV=1	F7EPH4	0.0044	-2.5
Myristoylated alanine-rich C-kinase substrate OS=Rattus norvegicus OX=10116 GN=Marcks PE=1 SV=2	P30009	0.0047	-2.5
Cluster of Uncharacterized protein OS=Rattus norvegicus OX=10116 PE=2 SV=1 (Q6P769)	Q6P769 [3]	0.0049	-2.5
Cluster of RB-binding protein 4, chromatin-remodeling factor OS=Rattus norvegicus OX=10116 GN=Rbbp4 PE=1 SV=1 (B5DFB2)	B5DFB2 [3]	0.007	-2.5
Adenosylhomocysteinase OS=Rattus norvegicus OX=10116 GN=Ahcy PE=2 SV=1	Q6P743	0.0073	-2.5
Retinol-binding protein 1 OS=Rattus norvegicus OX=10116 GN=Rbp1 PE=1 SV=2	P02696	0.0074	-2.5
ATP-dependent RNA helicase DDX1 OS=Rattus norvegicus OX=10116 GN=Ddx1 PE=1 SV=1	Q641Y8	0.0076	-2.5
Heterogeneous nuclear ribonucleoprotein H OS=Rattus norvegicus OX=10116 GN=Hnrnph1 PE=1 SV=1	A0A0G2JTG7	0.0083	-2.5
Heterogeneous nuclear ribonucleoprotein A3-like OS=Rattus norvegicus OX=10116 GN=LOC100911361 PE=1 SV=3	D4A6A2	0.0083	-2.5
DNA damage-binding protein 1 OS=Rattus norvegicus OX=10116 GN=Ddb1 PE=1 SV=1	Q9ESW0	0.0088	-2.5
S-formylglutathione hydrolase OS=Rattus norvegicus OX=10116 GN=Esd PE=2 SV=1	B0BNE5	0.009	-2.5
RB-binding protein 4, chromatin-remodeling factor OS=Rattus norvegicus OX=10116 GN=Rbbp4 PE=1 SV=1	B5DFB2	0.0091	-2.5
T-complex protein 1 subunit epsilon OS=Rattus norvegicus OX=10116 GN=Cct5 PE=1 SV=1	Q68FQ0	0.0096	-2.5
Cluster of AP-2 complex subunit alpha-2 OS=Rattus norvegicus OX=10116 GN=Ap2a2 PE=1 SV=3 (P18484)	P18484 [2]	0.011	-2.5
Glyceraldehyde-3-phosphate dehydrogenase OS=Rattus norvegicus OX=10116 GN=LOC108351137 PE=3 SV=1	M0R590	0.0001	-2
Cluster of S-arrestin OS=Rattus norvegicus OX=10116 GN=Sag PE=1 SV=1 (A0A0G2K2P1)	A0A0G2K2P1 [2]	0.0001	-2
S-arrestin OS=Rattus norvegicus OX=10116 GN=Sag PE=1 SV=1	P15887	0.0001	-2
S-arrestin OS=Rattus norvegicus OX=10116 GN=Sag PE=1 SV=1	A0A0G2K2P1	0.0001	-2
Cluster of Clathrin heavy chain 1 OS=Rattus norvegicus OX=10116 GN=Cltc PE=1 SV=3 (P11442)	P11442 [2]	0.0001	-2
Clathrin heavy chain 1 OS=Rattus norvegicus OX=10116 GN=Cltc PE=1 SV=3	P11442	0.0001	-2
Clathrin heavy chain OS=Rattus norvegicus OX=10116 GN=Cltc PE=1 SV=1	F1M779	0.0001	-2
Cluster of Ciliary rootlet coiled-coil, rootletin OS=Rattus norvegicus OX=10116 GN=Crocc PE=1 SV=2 (D4AD05)	D4AD05 [2]	0.0001	-2
Ciliary rootlet coiled-coil, rootletin OS=Rattus norvegicus OX=10116 GN=Crocc PE=1 SV=2	D4AD05	0.0001	-2
14-3-3 protein gamma OS=Rattus norvegicus OX=10116 GN=Ywhag PE=1 SV=2	P61983	0.0012	-2
Family with sequence similarity 169, member A OS=Rattus norvegicus OX=10116 GN=Fam169a PE=1 SV=2	D3ZKX8	0.0027	-2
Carbonic anhydrase 2 OS=Rattus norvegicus OX=10116 GN=Ca2 PE=1 SV=2	P27139	0.0028	-2
Superoxide dismutase [Cu-Zn] OS=Rattus norvegicus OX=10116 PE=2 SV=1	Q6LDS4	0.0049	-2
Heterogeneous nuclear ribonucleoproteins A2/B1 OS=Rattus norvegicus OX=10116 GN=Hnrnpa2b1 PE=1 SV=1	F1LNF1	0.0052	-2
14-3-3 protein zeta/delta OS=Rattus norvegicus OX=10116 GN=Ywhaz PE=1 SV=1	A0A0G2JV65	0.0054	-2
L-lactate dehydrogenase B chain OS=Rattus norvegicus OX=10116 GN=Ldhb PE=1 SV=2	P42123	0.0056	-2
Acidic leucine-rich nuclear phosphoprotein 32 family member E OS=Rattus norvegicus OX=10116 GN=Anp32e PE=2 SV=1	Q5XIE0	0.0056	-2
WD repeat-containing protein 1 OS=Rattus norvegicus OX=10116 GN=Wdr1 PE=1 SV=3	Q5RKI0	0.0059	-2
Peroxiredoxin-1 OS=Rattus norvegicus OX=10116 GN=Prdx1 PE=1 SV=1	Q63716	0.0096	-2
Cluster of Glyceraldehyde-3-phosphate dehydrogenase OS=Rattus norvegicus OX=10116 GN=LOC108351137 PE=3 SV=1 (M0R590)	M0R590 [12]	0.0001	-1.66667
Histone H2B OS=Rattus norvegicus OX=10116 GN=Hist1h2bl PE=3 SV=1	M0R4L7	0.0001	1.5
Cluster of Cytochrome b-c1 complex subunit 1, mitochondrial OS=Rattus norvegicus OX=10116 GN=Uqcrc1 PE=1 SV=1 (Q68FY0)	Q68FY0 [2]	0.00024	1.5
Cytochrome b-c1 complex subunit 1, mitochondrial OS=Rattus norvegicus OX=10116 GN=Uqcrc1 PE=1 SV=1	Q68FY0	0.00024	1.5
Histone H2B OS=Rattus norvegicus OX=10116 GN=LOC102549061 PE=3 SV=1	A0A0G2JXE0	0.0001	1.6
Histone H2B OS=Rattus norvegicus OX=10116 GN=Hist3h2ba PE=3 SV=1	D3ZNZ9	0.0001	1.6
Histone H2B OS=Rattus norvegicus OX=10116 GN=Hist1h2bk PE=3 SV=1	G3V9C7	0.0001	1.6
Cluster of Succinate dehydrogenase (quinone) (Fragment) OS=Rattus norvegicus OX=10116 GN=SDHA PE=2 SV=1 (Q0QF18)	Q0QF18 [2]	0.00048	1.6
Microtubule-associated protein 6 OS=Rattus norvegicus OX=10116 GN=Map6 PE=1 SV=1	Q63560	0.00082	1.6
Cytochrome b-c1 complex subunit 2, mitochondrial OS=Rattus norvegicus OX=10116 GN=Uqcrc2 PE=1 SV=2	P32551	0.00082	1.6
Cell adhesion molecule 2 OS=Rattus norvegicus OX=10116 GN=Cadm2 PE=1 SV=1	A0A0G2K5U6	0.0043	1.6
NADH dehydrogenase (Ubiquinone) Fe-S protein 8 (Predicted), isoform CRA_a OS=Rattus norvegicus OX=10116 GN=Ndufs8 PE=1 SV=1	B0BNE6	0.01	1.6
Hsp60 OS=Rattus norvegicus OX=10116 GN=Hspd1 PE=2 SV=1	A0A482IDN3	0.0001	1.7
Cluster of Isoform 2 of Microtubule-associated protein 6 OS=Rattus norvegicus OX=10116 GN=Map6 (Q63560-2)	Q63560-2 [2]	0.00014	1.7
Isoform 2 of Microtubule-associated protein 6 OS=Rattus norvegicus OX=10116 GN=Map6	Q63560-2	0.00014	1.7
Pyruvate dehydrogenase E1 component subunit alpha OS=Rattus norvegicus OX=10116 GN=Pdha1 PE=1 SV=2	F7FKI5	0.0047	1.7
Cluster of Alpha-internexin OS=Rattus norvegicus OX=10116 GN=Ina PE=1 SV=1 (G3V8Q2)	G3V8Q2 [2]	0.0098	1.7
LOC367586 protein OS=Rattus norvegicus OX=10116 GN=LOC367586 PE=1 SV=1	Q5BJZ2	0.0098	1.7
Cluster of Histone H2B OS=Rattus norvegicus OX=10116 GN=LOC102549061 PE=3 SV=1 (A0A0G2JXE0)	A0A0G2JXE0 [6]	0.0001	1.8
Cold-inducible RNA-binding protein OS=Rattus norvegicus OX=10116 GN=Cirbp PE=2 SV=1	P60825	0.0018	1.8
Solute carrier family 2, facilitated glucose transporter member 1 OS=Rattus norvegicus OX=10116 GN=Slc2a1 PE=1 SV=1	P11167	0.0087	1.8
Membrane-associated progesterone receptor component 1 OS=Rattus norvegicus OX=10116 GN=Pgrmc1 PE=1 SV=3	P70580	0.0021	1.9
High-mobility group nucleosome binding domain 1 OS=Rattus norvegicus OX=10116 GN=LOC100911295 PE=1 SV=1	Q5U1W8	0.0001	2
Phosphate carrier protein, mitochondrial OS=Rattus norvegicus OX=10116 GN=Slc25a3 PE=1 SV=1	G3V741	0.0048	2
Histone H4 OS=Rattus norvegicus OX=10116 GN=H4c2 PE=1 SV=2	P62804	0.00056	2.3
Acetyl-CoA acetyltransferase, mitochondrial OS=Rattus norvegicus OX=10116 GN=Acat1 PE=1 SV=1	P17764	0.0025	2.3
Isocitrate dehydrogenase [NAD] subunit gamma 1, mitochondrial OS=Rattus norvegicus OX=10116 GN=Idh3g PE=1 SV=2	P41565	0.0068	2.4
Prelamin-A/C OS=Rattus norvegicus OX=10116 GN=Lmna PE=1 SV=1	A0A0G2JTC5	0.0041	2.5
DEAD (Asp-Glu-Ala-Asp) box polypeptide 5 (Fragment) OS=Rattus norvegicus OX=10116 GN=Ddx5 PE=2 SV=1	B6DTP5	0.0041	2.5
2-oxoglutarate dehydrogenase, mitochondrial OS=Rattus norvegicus OX=10116 GN=Ogdh PE=1 SV=1	Q5XI78	0.0001	2.6
Acidic (Leucine-rich) nuclear phosphoprotein 32 family, member A OS=Rattus norvegicus OX=10116 GN=Anp32a PE=2 SV=1	Q5PPH9	0.00013	2.6
Aldehyde dehydrogenase, dimeric NADP-preferring OS=Rattus norvegicus OX=10116 GN=Aldh3a1 PE=1 SV=3	P11883	0.0031	2.8
Beta-crystallin B2 OS=Rattus norvegicus OX=10116 GN=Crybb2 PE=1 SV=2	P62697	0.0001	3.1
Gamma-crystallin S OS=Rattus norvegicus OX=10116 GN=Crygs PE=3 SV=1	P0C5E9	0.0001	3.1
Cluster of Isoform 3 of Gephyrin OS=Rattus norvegicus OX=10116 GN=Gphn (Q03555-4)	Q03555-4 [3]	0.001	3.2
Isoform 3 of Gephyrin OS=Rattus norvegicus OX=10116 GN=Gphn	Q03555-4	0.001	3.2
Drebrin OS=Rattus norvegicus OX=10116 GN=Dbn1 PE=1 SV=3	Q07266	0.0084	3.3
Neuroplastin OS=Rattus norvegicus OX=10116 GN=Nptn PE=1 SV=2	P97546	0.0084	3.3
60S ribosomal protein L10 OS=Rattus norvegicus OX=10116 GN=Rpl10 PE=1 SV=3	Q6PDV7	0.0084	3.3
Heat shock 27kDa protein 1 OS=Rattus norvegicus OX=10116 GN=Hspb1 PE=1 SV=1	G3V913	0.0012	3.5
Hemopexin OS=Rattus norvegicus OX=10116 GN=Hpx PE=1 SV=3	P20059	0.0012	3.5
Dihydrolipoyllysine-residue acetyltransferase component of pyruvate dehydrogenase complex, mitochondrial OS=Rattus norvegicus OX=10116 GN=Dlat PE=1 SV=3	P08461	0.0026	3.9
ATP synthase subunit d, mitochondrial OS=Rattus norvegicus OX=10116 GN=Atp5pd PE=1 SV=3	P31399	0.0001	4
Histone cluster 1 H1 family member c OS=Rattus norvegicus OX=10116 GN=Hist1h1c PE=1 SV=1	A0A0G2K654	0.0001	4.1
Cluster of Histone cluster 1 H1 family member c OS=Rattus norvegicus OX=10116 GN=Hist1h1c PE=1 SV=1 (A0A0G2K654)	A0A0G2K654 [3]	0.0001	4.4
6-phosphogluconate dehydrogenase, decarboxylating OS=Rattus norvegicus OX=10116 GN=Kif1b PE=1 SV=1	A0A0G2K7Q8	0.0054	4.6
MICOS complex subunit MIC60 OS=Rattus norvegicus OX=10116 GN=Immt PE=1 SV=1	A0A0G2JVH4	0.0001	5.4
Succinate-CoA ligase subunit beta (Fragment) OS=Rattus norvegicus OX=10116 GN=Sucla2 PE=2 SV=1	B2RZ24	0.0001	5.6
Keratin 79 (Fragment) OS=Rattus norvegicus OX=10116 GN=Krt79 PE=1 SV=1	A0A0G2JW69	0.011	6.7
	P19527	0.0001	7.1
BetaA2-crystallin OS=Rattus norvegicus OX=10116 GN=Cryba2 PE=2 SV=1	Q8CGQ0	0.0001	7.5
Guanine nucleotide binding protein alpha inhibiting 2 OS=Rattus norvegicus OX=10116 GN=Gnai2 PE=2 SV=1	Q45QN0	0.0029	8.3
Isoform 2 of Alpha-crystallin A chain OS=Rattus norvegicus OX=10116 GN=Cryaa	P24623-2	0.0001	9.5
ATP synthase subunit g, mitochondrial OS=Rattus norvegicus OX=10116 GN=Atp5mg PE=1 SV=2	Q6PDU7	0.00036	11
Succinate dehydrogenase [ubiquinone] flavoprotein subunit, mitochondrial OS=Rattus norvegicus OX=10116 GN=Sdha PE=1 SV=1	Q920L2	0.00018	12
Beta-crystallin A4 OS=Rattus norvegicus OX=10116 GN=Cryba4 PE=1 SV=2	P56374	0.0001	21
Histone H3.3 OS=Rattus norvegicus OX=10116 GN=H3-3b PE=1 SV=2	P84245	0.0001	23
Histone H3 OS=Rattus norvegicus OX=10116 GN=Hist2h3c2 PE=1 SV=1	D3ZJ08	0.0001	23
Alpha-crystallin B chain OS=Rattus norvegicus OX=10116 GN=Cryab PE=1 SV=1	P23928	0.0001	26
Cluster of Histone H3 OS=Rattus norvegicus OX=10116 GN=Hist2h3c2 PE=1 SV=1 (D3ZJ08)	D3ZJ08 [3]	0.0001	28
Gp_dh_N domain-containing protein OS=Rattus norvegicus OX=10116 PE=1 SV=1	A0A0G2K8S2	0.0001	30
Gp_dh_N domain-containing protein OS=Rattus norvegicus OX=10116 PE=1 SV=2	F1M2N4	0.0001	30
Similar to glyceraldehyde-3-phosphate dehydrogenase OS=Rattus norvegicus OX=10116 GN=LOC303448 PE=1 SV=1	Q498M9	0.0001	30
Beta-crystallin A3 OS=Rattus norvegicus OX=10116 GN=Cryba1 PE=1 SV=2	P14881	0.0001	30
Cluster of Beta-crystallin B1 OS=Rattus norvegicus OX=10116 GN=Crybb1 PE=1 SV=4 (P02523)	P02523 [2]	0.0001	30
Beta-crystallin B1 OS=Rattus norvegicus OX=10116 GN=Crybb1 PE=1 SV=4	P02523	0.0001	30
Beta-crystallin B1 OS=Rattus norvegicus OX=10116 GN=Crybb1 PE=3 SV=2	M0R5I4	0.0001	30
ATPase H+-transporting V1 subunit B1 OS=Rattus norvegicus OX=10116 GN=Atp6v1b1 PE=3 SV=2	D3ZZS8	0.0001	30
Beta-crystallin B3 OS=Rattus norvegicus OX=10116 GN=Crybb3 PE=1 SV=5	P02524	0.0001	30
Histone H1t OS=Rattus norvegicus OX=10116 GN=Hist1h1t PE=1 SV=2	P06349	0.0001	30
Galectin OS=Rattus norvegicus OX=10116 GN=Grifin PE=1 SV=1	G3V651	0.0001	30
Lengsin OS=Rattus norvegicus OX=10116 GN=Lgsn PE=2 SV=1	Q7TT51	0.0001	30
Histone H1.5 OS=Rattus norvegicus OX=10116 GN=H1-5 PE=1 SV=1	D3ZBN0	0.0001	30
Histone H3 OS=Rattus norvegicus OX=10116 PE=1 SV=1	M0RBX6	0.0001	30
RCG27287, isoform CRA_b OS=Rattus norvegicus OX=10116 GN=Slc12a6 PE=1 SV=1	A0A0G2K6T0	0.0001	30
Cluster of RCG47744, isoform CRA_c OS=Rattus norvegicus OX=10116 GN=LOC100911440 PE=1 SV=1 (A0A0G2K5L2)	A0A0G2K5L2 [2]	0.0001	30
RCG47744, isoform CRA_c OS=Rattus norvegicus OX=10116 GN=LOC100911440 PE=1 SV=1	A0A0G2K5L2	0.0001	30
Histone H1.0 OS=Rattus norvegicus OX=10116 GN=H1-0 PE=2 SV=2	P43278	0.0001	30
Core histone macro-H2A OS=Rattus norvegicus OX=10116 GN=H2afy PE=1 SV=1	A0A140TAB4	0.0001	30
Heterochromatin protein 1-binding protein 3 OS=Rattus norvegicus OX=10116 GN=Hp1bp3 PE=1 SV=1	Q6P747	0.0001	30
Lens fiber major intrinsic protein OS=Rattus norvegicus OX=10116 GN=Mip PE=3 SV=1	G3V6E0 (+1)	0.00021	30
Isoform 2 of Dynamin-like 120 kDa protein, mitochondrial OS=Rattus norvegicus OX=10116 GN=Opa1	Q2TA68-2	0.00021	30
Gp_dh_N domain-containing protein OS=Rattus norvegicus OX=10116 PE=3 SV=1	F1M4G6	0.00045	30
Phakinin OS=Rattus norvegicus OX=10116 GN=Bfsp2 PE=1 SV=2	D3ZER2	0.00045	30
Isoform MLC3 of Myosin light chain 1/3, skeletal muscle isoform OS=Rattus norvegicus OX=10116 GN=Myl1	P02600-2	0.00045	30
Glyceraldehyde-3-phosphate dehydrogenase OS=Rattus norvegicus OX=10116 GN=Gapdhs PE=1 SV=1	B1WBQ8	0.00098	30
Filensin (Fragment) OS=Rattus norvegicus OX=10116 GN=Bfsp1 PE=1 SV=2	Q02435	0.00098	30
Cytochrome c-1 OS=Rattus norvegicus OX=10116 GN=Cyc1 PE=1 SV=3	D3ZFQ8	0.0021	30
Nidogen-1 OS=Rattus norvegicus OX=10116 GN=Nid1 PE=1 SV=1	F1LM84	0.0021	30
Cluster of Complement C3 OS=Rattus norvegicus OX=10116 GN=C3 PE=1 SV=1 (M0RBF1)	M0RBF1 [3]	0.0046	30
Complement C3 OS=Rattus norvegicus OX=10116 GN=C3 PE=1 SV=1	M0RBF1 (+1)	0.0046	30
Murinoglobulin-1 OS=Rattus norvegicus OX=10116 GN=LOC297568 PE=1 SV=3	D4AA52	0.0098	30
Elongation factor Ts, mitochondrial OS=Rattus norvegicus OX=10116 GN=Tsfm PE=2 SV=1	Q9QYU2	0.0098	30
Methyl-CpG-binding protein 2 OS=Rattus norvegicus OX=10116 GN=Mecp2 PE=1 SV=1	Q00566	0.0098	30
4-nitrophenylphosphatase domain and non-neuronal SNAP25-like protein homolog 1 (C. elegans), isoform CRA_b OS=Rattus norvegicus OX=10116 GN=Nipsnap1 PE=1 SV=1	G3V728	0.0098	30
